# Supplementary material for: Determination of Aortic Characteristic Impedance and Total Arterial Compliance From Regional Pulse Wave Velocities Using Machine Learning: An in-silico Study
Source: Front Bioeng Biotechnol. 2021 May 13;9:649866. doi: 10.3389/fbioe.2021.649866 (PMC8155726; doi:10.3389/fbioe.2021.649866)
Supplement: Supplementary file 1 [file Data_Sheet_1.ZIP]

Archive with 16 entries (13 files):
- Supplementary Material/
- Supplementary Material/.DS_Store
- __MACOSX/Supplementary Material/._.DS_Store
- Supplementary Material/Code.ipynb
- __MACOSX/Supplementary Material/._Code.ipynb
- Supplementary Material/__init__.py
- Supplementary Material/__pycache__/
- Supplementary Material/data.csv
- __MACOSX/Supplementary Material/._data.csv
- Supplementary Material/commons.py
- Supplementary Material/.ipynb_checkpoints/
- Supplementary Material/__pycache__/commons.cpython-37.pyc
- Supplementary Material/__pycache__/plotting.cpython-37.pyc
- Supplementary Material/.ipynb_checkpoints/data-checkpoint.csv
- Supplementary Material/.ipynb_checkpoints/Code-checkpoint.ipynb
- Supplementary Material/.ipynb_checkpoints/commons-checkpoint.py
