# Supplementary material for: Determination of Aortic Characteristic Impedance and Total Arterial Compliance From Regional Pulse Wave Velocities Using Machine Learning: An in-silico Study
Source: Front Bioeng Biotechnol. 2021 May 13;9:649866. doi: 10.3389/fbioe.2021.649866 (PMC8155726; doi:10.3389/fbioe.2021.649866)
Supplement: Supplementary file 1 [file Data_Sheet_1.ZIP › Supplementary Material/Code.ipynb]

# %% [code]
import pandas as pd
import numpy as np
from scipy import stats
from sklearn.model_selection import train_test_split
from sklearn import metrics, preprocessing
from sklearn.ensemble import RandomForestRegressor
from commons import scale_data, plot_data, random_forest, artificial_neural_network

# %% [markdown]
# Select target output and model configuration

# %% [code]
prediction_variable = 'CT' # Choose between 'Zao' for aortic characteristic impedance and 'CT' for total arterial compliance 
model_selection = 'M1' 

# %% [markdown]
# Load Data

# %% [code]
dataset = pd.read_csv('data.csv')

if model_selection=='M1':
    dataset = dataset[['brSBP','brDBP','heart_rate','cfPWV','crPWV',prediction_variable]]
    
if model_selection=='M2':
    dataset = dataset[['brSBP','brDBP','cfPWV','crPWV',prediction_variable]]

if model_selection=='M3':
    dataset = dataset[['MAP','cfPWV','crPWV',prediction_variable]]

if model_selection=='M4':
    dataset = dataset[['cfPWV','crPWV',prediction_variable]] 
    
print(dataset.shape)

# %% [markdown]
### Add random noise to data

# %% [code]
perc = 15; # select level of noise 
lower = (100-perc)/10; upper = (100+perc)/10;
noise = 0.1*np.random.uniform(lower,upper,size=(dataset.shape))  
noise[:,1] = noise[:,0] # brachial SBP and DBP are extracted from the same signal and thus have the same errors 
noisy_dataset = dataset*noise

# %% [markdown]
### Scale data

# %% [code]
scaled_dataset = scale_data(noisy_dataset)

# %% [markdown]
### Prepare the data for the regression analysis

# %% [code]
prediction = dataset.columns.get_loc(prediction_variable)
X = scaled_dataset.iloc[:,0:prediction].values
y = scaled_dataset.iloc[:,prediction].values

# Coefficients for rescaling the data after regression
a = np.max(noisy_dataset[prediction_variable])-np.min(noisy_dataset[prediction_variable])
b = np.min(noisy_dataset[prediction_variable])

# Split data into train/validation/test sets 
indices = np.arange(len(X))
X_train_val, X_test, y_train_val, y_test, indices_train_val, indices_test = train_test_split(X, y,indices, test_size=0.20, random_state=42)

indices2 = np.arange(len(X_train_val))
X_train, X_val, y_train, y_val, indices_train, indices_val = train_test_split(X_train_val, y_train_val,indices2,test_size=0.25, random_state=42)

print(X_train.shape)
print(X_test.shape)
print(X_val.shape)

# %% [markdown]
# Regression analysis

# %% [code]
select_max_depth = 8
select_num_epochs = 55
model,y_pred = random_forest(X_train,X_test,y_train,y_test,select_max_depth)
# model,y_pred = artificial_neural_network(X_train,X_test,y_train,y_test,select_num_epochs)

y_test_scaled = y_test*a + b
y_pred_scaled = y_pred*a + b

# %% [markdown]
# Regression statistics

# %% [code]
print('Mean Absolute Error:', np.round(metrics.mean_absolute_error(y_test, y_pred),4))  
print('Mean Squared Error:', np.round((metrics.mean_squared_error(y_test, y_pred)),4))  
rmse = np.sqrt(metrics.mean_squared_error(y_test, y_pred))
print('Root Mean Squared Error:', np.round(rmse,4))
print('Normalized Root Mean Squared Error:', np.round(100*rmse/(np.max(y_test)-np.min(y_test)),4),'%\n')

# %% [markdown]
# Plot results

# %% [code]
plot_data(y_pred_scaled,y_test_scaled,prediction_variable)
