# Supplementary material for: Determination of Aortic Characteristic Impedance and Total Arterial Compliance From Regional Pulse Wave Velocities Using Machine Learning: An in-silico Study
Source: Front Bioeng Biotechnol. 2021 May 13;9:649866. doi: 10.3389/fbioe.2021.649866 (PMC8155726; doi:10.3389/fbioe.2021.649866)
Supplement: Supplementary file 1 [file Data_Sheet_1.ZIP › Supplementary Material/data.csv]

id	brSBP	brDBP	brPP	MAP	cSBP	cDBP	cPP	heart_rate	stroke_volume	cfPWV	crPWV	Zao	CT
1	98.328	73.229	25.098	80.037	91.399	74.355	17.044	84.402	51.511	6.374	8.259	0.03895	1.917
2	87.134	64.596	22.538	70.835	80.663	65.922	14.741	73.107	51.676	5.761	7.396	0.03521	2.256
3	85.728	65.301	20.427	70.95	79.826	66.513	13.313	84.781	45.903	5.902	7.687	0.03614	2.144
4	87.308	68.627	18.681	73.931	81.771	70.011	11.76	80.772	45.587	5.571	7.291	0.03338	2.537
8	86.473	67.321	19.151	72.414	80.668	68.287	12.381	80.232	46.796	5.6	7.307	0.03353	2.504
9	86.273	61.983	24.291	68.765	79.154	63.57	15.585	67.497	56.411	5.676	7.191	0.03437	2.348
10	94.267	69.937	24.331	76.647	87.956	70.993	16.963	76.262	56.306	5.899	7.54	0.03614	2.196
11	85.255	63.507	21.748	69.251	78.746	64.503	14.242	73.382	46.37	5.931	7.67	0.03566	2.184
12	89.738	68.254	21.484	74.527	83.39	70.096	13.294	89.38	46.303	5.987	8.029	0.03635	2.151
14	87.264	67.032	20.233	72.797	81.289	68.551	12.737	80.754	50.969	5.532	7.287	0.03312	2.571
16	89.891	70.555	19.336	77.223	84.414	73.627	10.787	98.972	38.808	5.942	8.463	0.03497	2.342
17	91.441	69.779	21.662	75.15	84.728	70.361	14.367	80.772	46.53	6.047	7.854	0.03583	2.217
18	88.714	68.664	20.05	74.654	82.869	70.547	12.323	86.348	44.236	5.811	7.908	0.03415	2.432
19	92.97	65.401	27.569	73.549	85.798	67.425	18.373	69.27	58.641	5.976	7.464	0.03721	2.045
20	89.558	63.286	26.273	70.657	82.338	64.817	17.521	72.329	56.388	5.993	7.612	0.0369	2.058
21	90.628	68.438	22.191	74.029	83.88	69.104	14.777	79.881	51.102	5.864	7.582	0.03499	2.316
24	94.512	70.763	23.748	77.416	88.116	72.067	16.049	74.206	56.982	5.758	7.363	0.03501	2.345
25	89.868	70.313	19.555	76.373	84.368	72.376	11.992	83.526	50.121	5.397	7.331	0.03156	2.866
26	91.824	70.339	21.485	76.129	85.677	71.355	14.322	86.027	47.121	6.073	7.934	0.03699	2.09
27	91.514	71.501	20.013	77.038	85.706	72.704	13.002	83.772	45.634	5.864	7.615	0.03534	2.295
28	92.772	66.05	26.723	73.814	85.508	67.968	17.54	66.555	62.174	5.763	7.244	0.03499	2.313
29	89.47	67.901	21.57	73.457	82.954	68.708	14.246	77.611	53.209	5.677	7.314	0.03395	2.454
30	86.556	67.167	19.389	72.635	80.835	68.535	12.3	84.133	43.908	5.717	7.732	0.03367	2.482
31	90.883	68.369	22.514	74.814	85.169	69.636	15.534	77.036	51.032	5.904	7.523	0.0366	2.122
32	90.975	71.42	19.555	76.638	85.045	72.435	12.611	79.488	46.528	5.69	7.426	0.03357	2.537
34	89.535	69.417	20.118	75.779	83.881	71.727	12.154	90.122	44.77	5.803	7.915	0.03521	2.3
35	85.296	64.917	20.379	70.393	79.347	65.916	13.431	74.78	46.991	5.726	7.366	0.03501	2.276
36	89.059	67.261	21.799	73.751	82.739	69.256	13.483	90.393	46.998	5.935	8.074	0.03522	2.283
37	97.463	70.946	26.516	78.531	89.902	72.845	17.056	62.845	61.65	5.724	7.213	0.0341	2.479
39	93.945	67.17	26.776	74.812	86.557	68.939	17.618	65.391	59.18	5.859	7.372	0.03553	2.253
40	99.1	77.81	21.291	84.958	94.245	80.314	13.931	90.113	49.834	5.81	7.908	0.03537	2.363
41	100.485	77.916	22.569	84.869	94.199	80.205	13.994	90.507	50.438	5.975	8.104	0.03559	2.337
44	87.082	65.508	21.574	71.073	80.603	66.308	14.295	79.362	45.966	6.02	7.797	0.03638	2.115
45	87.084	67.615	19.469	74.47	82.25	70.58	11.67	89.396	47.918	5.439	7.447	0.03289	2.622
48	88.701	69.113	19.589	74.373	83.194	69.963	13.231	72.82	48.976	5.535	7.115	0.03347	2.529
50	86.759	64.684	22.076	70.777	80.565	65.884	14.681	72.327	47.83	5.879	7.468	0.03618	2.136
51	90.582	64.809	25.773	72.037	83.868	66.122	17.746	71.855	58.251	5.884	7.429	0.03636	2.132
53	89.753	70.927	18.825	77.558	85.032	73.821	11.211	91.275	44.494	5.546	7.625	0.03323	2.597
54	86.176	60.71	25.466	67.518	78.386	62.084	16.302	74.642	53.676	5.991	7.757	0.03597	2.136
55	88.278	67.232	21.046	72.793	82.022	68.179	13.842	80.968	48.78	5.865	7.616	0.03548	2.24
56	85.845	62.964	22.881	69.178	79.096	64.219	14.876	70.498	53.629	5.668	7.284	0.03414	2.384
57	91.895	71.118	20.777	76.496	85.521	71.984	13.537	82.409	45.449	6.018	7.827	0.03623	2.179
58	87.136	65.341	21.795	71.043	80.531	66.299	14.232	82.86	47.512	6.023	7.829	0.03669	2.081
59	86.811	66.668	20.143	72.339	80.961	68.029	12.932	79.888	51.745	5.45	7.168	0.03272	2.629
60	106.882	81.482	25.4	88.753	100.809	82.726	18.083	80.339	62.077	5.972	7.579	0.03596	2.326
61	92.342	72.346	19.996	78.012	86.554	73.742	12.812	80.635	49.963	5.518	7.42	0.03211	2.789
62	88.849	66.702	22.147	72.402	82.219	67.494	14.725	79.174	47.665	6.021	7.769	0.03635	2.131
64	90.217	67.24	22.976	73.44	84.257	68.032	16.225	81.796	48.281	6.165	7.876	0.03861	1.899
66	91.616	69.176	22.44	75.181	85.008	70.268	14.74	73.473	60.418	5.443	6.983	0.03188	2.801
67	109.056	83.325	25.731	90.829	102.716	84.886	17.83	83.707	61.8	6.066	7.843	0.03616	2.318
69	92.367	68.736	23.631	75.381	85.967	70.088	15.878	71.743	51.979	5.931	7.502	0.0362	2.173
70	98.978	76.735	22.242	82.81	92.613	77.908	14.705	83.148	49.136	6.103	7.89	0.03672	2.174
71	92.614	72.861	19.753	79.071	87.031	75.09	11.941	88.533	45.138	5.703	7.79	0.03339	2.589
72	93.156	68.325	24.831	74.934	85.928	69.437	16.491	73.391	56.954	5.854	7.53	0.03486	2.343
73	85.753	66.827	18.926	73.132	80.352	69.522	10.83	94.351	40.14	5.745	7.86	0.03372	2.478
74	88.343	67.206	21.137	72.885	82.064	68.295	13.769	72.853	48.277	5.751	7.41	0.0348	2.326
75	88.017	68.243	19.774	73.889	82.328	69.67	12.658	81.895	49.393	5.553	7.358	0.03331	2.552
76	92.944	70.712	22.232	76.46	86.326	71.527	14.798	75.417	54.791	5.677	7.296	0.03368	2.523
77	91.569	66.632	24.938	73.352	84.391	67.833	16.557	70.948	59.444	5.724	7.347	0.03407	2.437
78	93.418	61.771	31.648	71.131	84.594	64.4	20.194	63.769	65.731	5.87	7.311	0.03695	2.055
79	89.729	69.374	20.355	75.405	83.729	71.243	12.486	86.07	48.311	5.671	7.639	0.03396	2.47
80	102.084	75.23	26.854	82.925	95.043	76.866	18.177	73.175	63.217	5.912	7.512	0.03554	2.326
81	88.507	62.248	26.259	69.348	80.713	63.665	17.048	69.066	58.959	5.804	7.422	0.03481	2.298
82	91.328	71.692	19.635	77.922	85.821	73.973	11.848	85.846	47.251	5.552	7.559	0.03242	2.732
84	99.186	73.58	25.606	80.812	92.152	75.142	17.011	69.972	61.049	5.787	7.356	0.03453	2.441
85	95.76	74.15	21.61	80.486	89.46	76	13.46	85.149	49.981	5.819	7.801	0.03447	2.446
86	87.132	68.132	19.001	73.963	81.614	70.138	11.476	85.692	44.24	5.593	7.622	0.03303	2.591
88	94.411	67.651	26.76	75.083	86.403	69.423	16.98	64.373	61.387	5.741	7.256	0.03398	2.464
90	94.056	68.363	25.693	75.402	86.413	69.897	16.516	63.565	61.322	5.645	7.169	0.03339	2.555
92	97.811	77.412	20.398	82.735	91.716	78.244	13.472	80.555	47.361	5.815	7.617	0.034	2.534
94	99.337	76.532	22.805	83.368	93.16	78.472	14.688	90.81	50.302	6.051	8.149	0.03658	2.201
95	87.095	65.756	21.339	71.294	80.586	66.648	13.937	80.11	50.538	5.78	7.459	0.03476	2.322
96	96.493	74.14	22.353	80.24	90.275	75.223	15.052	80.535	49.314	6.056	7.779	0.03671	2.154
97	99.232	72.577	26.655	80.304	92.11	74.401	17.709	68.059	68.48	5.612	7.107	0.03343	2.601
98	86.924	66.508	20.416	71.81	80.752	67.339	13.413	75.838	52.513	5.516	7.108	0.03296	2.584
99	98.076	75.259	22.817	81.467	91.409	76.496	14.913	81.317	53.8	5.91	7.667	0.0351	2.369
100	87.511	66.023	21.488	71.844	81.246	67.143	14.103	73.35	51.26	5.664	7.306	0.03431	2.385
101	86.041	60.759	25.282	67.793	78.574	62.403	16.171	60.248	62.036	5.442	6.831	0.03267	2.59
102	85.05	64.203	20.847	70	79.399	65.301	14.098	73.235	51.11	5.567	7.141	0.03425	2.375
103	89.265	66.378	22.887	72.353	82.376	67.341	15.035	74.997	51.458	5.849	7.592	0.03471	2.335
104	88.485	64.647	23.839	71.324	81.614	66.179	15.435	69.961	52.312	5.856	7.414	0.03564	2.206
105	93.328	71.748	21.58	78.33	87.168	73.911	13.257	88.827	50.27	5.775	7.835	0.03454	2.417
107	86.828	60.921	25.907	68.169	79.075	62.716	16.36	67.627	56.344	5.842	7.424	0.03519	2.235
108	84.981	63.561	21.42	69.449	78.888	64.73	14.158	77.199	46.697	5.945	7.635	0.03657	2.08
109	85.716	66.104	19.612	72.554	80.044	68.809	11.235	97.287	38.082	6.057	8.373	0.03586	2.186
111	121.064	82.555	38.509	94.135	111.984	85.21	26.773	76.077	67.919	7.039	8.725	0.04384	1.603
112	117.634	77.511	40.122	89.427	107.676	80.303	27.373	72.488	70.621	6.845	8.488	0.04311	1.63
113	102.612	75.586	27.026	83.325	95.87	77.052	18.818	83.42	54.153	6.52	8.385	0.04034	1.812
114	85.658	59.833	25.825	67.32	78.376	61.792	16.584	71.157	47.302	6.247	7.787	0.03946	1.771
115	96.672	72.782	23.89	79.329	90.254	73.867	16.387	87.812	45.022	6.663	8.618	0.04142	1.689
116	97.263	64.33	32.933	73.966	88.206	66.846	21.36	71.286	58.047	6.548	8.201	0.04109	1.684
117	121.103	90.578	30.526	99.844	114.647	92.442	22.205	80.582	60.74	6.741	8.536	0.04155	1.815
118	92.584	70.064	22.521	76	85.996	71.002	14.994	88.23	46.182	6.31	8.185	0.03872	1.908
119	98.072	68.189	29.883	77.153	90.146	70.656	19.49	68.474	55.89	6.273	7.813	0.03949	1.841
120	101.018	72.234	28.784	80.416	93.423	73.913	19.509	76.876	53.56	6.601	8.368	0.04064	1.764
121	88.912	68.919	19.993	74.159	83.056	69.711	13.345	83.022	42.358	6.101	7.89	0.03738	2.027
122	92.419	65.637	26.783	73.409	85.215	67.506	17.709	70.11	54.443	6.129	7.723	0.03783	1.977
123	87.627	66.082	21.545	72.05	81.625	67.263	14.363	75.636	44.966	6.03	7.709	0.03721	2.029
124	93.901	63.795	30.106	72.303	85.486	65.711	19.774	72.462	53.709	6.552	8.282	0.04046	1.725
125	91.416	67.154	24.262	73.541	84.426	68.099	16.327	76.922	50.532	6.124	7.909	0.03733	2.033
126	118.562	89.314	29.248	98.081	112.187	91.028	21.159	81.456	63.75	6.482	8.21	0.03921	2.025
128	115.671	85.842	29.829	94.886	109.172	87.743	21.429	80.446	61.74	6.555	8.333	0.04035	1.89
129	90.783	69.041	21.741	75.14	85.227	70.097	15.13	81.021	45.426	6.166	7.879	0.03847	1.922
130	114.377	79.558	34.819	89.992	105.602	82.187	23.415	66.331	65.519	6.538	8.214	0.04013	1.877
131	99.126	77.858	21.268	84.816	93.146	80.651	12.495	96.613	43.101	6.15	8.427	0.03675	2.188
132	109.768	79.291	30.477	88.28	102.251	81.294	20.957	76.281	60.123	6.564	8.289	0.04003	1.874
133	106.025	74.5	31.525	83.754	98.085	76.588	21.497	80.732	53.342	7.032	8.893	0.04412	1.519
134	93.071	71.22	21.851	76.842	86.327	72.1	14.227	85.493	45.373	6.202	8.081	0.03743	2.046
135	87.88	63.922	23.959	70.306	81.2	64.859	16.34	83.96	48.53	6.299	8.151	0.03936	1.807
136	108.731	82.358	26.373	90.437	102.435	84.439	17.996	95.401	52.934	6.619	8.811	0.04091	1.81
137	109.223	84.016	25.207	91.746	102.986	86.127	16.859	95.911	50.866	6.55	8.772	0.04	1.901
138	110.359	80.719	29.64	89.478	103.422	82.507	20.915	79.996	60.717	6.543	8.27	0.04024	1.865
139	109.824	80.704	29.121	89.379	103.137	82.5	20.638	83.342	55.838	6.739	8.561	0.04218	1.695
140	114.95	82.014	32.936	91.988	107.448	84.258	23.189	73.555	69.47	6.422	7.999	0.03921	1.983
141	92.012	68.997	23.015	75.101	85.191	70.057	15.134	91.222	46.015	6.357	8.436	0.0389	1.885
142	104.985	79.286	25.699	86.584	98.262	80.744	17.518	75.522	56.525	6.12	7.803	0.03693	2.184
144	95.898	70.328	25.57	77.338	88.747	71.634	17.112	80.49	48.703	6.504	8.314	0.03975	1.82
145	99.307	73.294	26.013	80.947	92.976	74.933	18.043	72.173	59.497	5.935	7.459	0.03652	2.185
146	91.44	66.607	24.833	73.448	84.499	67.922	16.577	79.868	49.062	6.32	8.099	0.03905	1.856
147	119.357	89.262	30.095	98.485	112.884	91.286	21.597	81.857	68.543	6.395	8.154	0.03856	2.098
148	120.263	89.771	30.492	98.903	113.403	91.653	21.751	73.714	64.952	6.43	8.107	0.03879	2.073
149	112.195	85.828	26.367	94.141	105.725	88.349	17.376	99.145	51.704	6.704	9.045	0.04086	1.839
150	111.107	81.209	29.897	89.824	104.076	82.698	21.377	77.313	64.178	6.385	8.098	0.0387	2.02
151	96.839	72.951	23.888	79.543	90.185	74.222	15.962	78.804	50.669	6.175	7.941	0.03741	2.07
152	93.724	66.922	26.802	74.303	86.344	68.283	18.061	77.035	54.744	6.228	7.94	0.0383	1.939
153	93.849	68.231	25.617	75.516	86.662	69.943	16.718	70.328	53.971	6.035	7.609	0.03674	2.112
154	101.215	65.353	35.861	75.694	91.183	67.95	23.233	60.422	71.832	6.04	7.563	0.0376	2.024
155	98.124	72.602	25.522	79.928	91.867	73.958	17.909	86.593	47.33	6.704	8.563	0.04265	1.598
156	91.005	69.19	21.815	74.946	84.395	70.222	14.173	77.89	49.133	5.883	7.64	0.03482	2.343
157	116.584	84.033	32.551	93.782	109.38	85.983	23.397	81.762	65.824	6.75	8.568	0.04141	1.793
158	90.394	64.127	26.267	71.33	83.325	65.332	17.993	86.436	48.604	6.643	8.602	0.04189	1.603
159	93.436	63.217	30.219	72.077	85.114	65.558	19.556	71.893	55.167	6.428	7.992	0.0404	1.727
160	114.986	88.087	26.899	95.777	108.214	89.558	18.656	81.723	55.932	6.496	8.363	0.03885	2.044
161	88.818	69.013	19.805	74.237	82.642	70.034	12.608	84.731	42.435	5.98	7.812	0.03573	2.219
162	95.926	71.478	24.448	78.273	89.111	72.854	16.257	77.698	47.951	6.344	8.103	0.03881	1.913
163	95.355	60.892	34.462	70.771	85.228	63.543	21.686	63.078	63.222	6.128	7.664	0.03912	1.833
165	112.801	79.948	32.853	89.801	104.615	82.393	22.222	66.003	65.003	6.367	8.004	0.0389	1.995
166	90.417	67.349	23.067	73.706	84.217	68.451	15.766	85.84	45.894	6.391	8.205	0.04011	1.762
167	100.782	74.379	26.403	81.98	94.553	75.693	18.86	80.738	54.032	6.377	8.129	0.03998	1.834
168	115.83	85.643	30.188	94.548	108.911	87.367	21.544	76.398	65.9	6.341	8.06	0.03832	2.094
169	113.343	76.154	37.189	87.451	104.035	79.158	24.877	68.794	70.07	6.54	8.141	0.04082	1.799
170	102.526	67.575	34.951	77.822	93.041	70.213	22.828	65.146	66.258	6.332	8.007	0.03919	1.879
171	115.13	85.39	29.74	94.333	108.593	87.203	21.39	83.135	59.404	6.709	8.557	0.04156	1.78
172	98.625	67.772	30.853	77.017	90.45	70.3	20.15	67.607	61.692	6.203	7.77	0.03829	1.959
173	103.663	78.119	25.544	85.425	97.157	79.56	17.597	77.012	57.354	6.079	7.75	0.03694	2.174
174	95.248	71.322	23.926	77.631	88.452	72.22	16.232	76.908	54.419	5.951	7.651	0.03581	2.246
175	97.79	75.442	22.347	81.699	91.351	76.874	14.477	87.944	47.573	6.201	8.122	0.03739	2.091
176	118.042	86.937	31.105	96.28	111.124	88.858	22.265	80.997	62.569	6.704	8.453	0.04115	1.828
177	91.682	63.72	27.962	71.684	84.15	65.45	18.7	83.144	47.054	6.775	8.529	0.04374	1.472
178	100.867	74.582	26.286	81.873	93.951	75.834	18.117	78.314	55.061	6.264	8.03	0.03821	2.006
179	85.622	65.014	20.608	70.297	79.212	65.84	13.372	85.422	42.108	6.185	8.034	0.03756	1.979
180	91.667	64.702	26.966	72.479	84.555	66.441	18.115	76.509	50.967	6.365	7.986	0.04042	1.727
181	121.354	89.329	32.026	98.649	113.429	91.259	22.17	70.999	67.802	6.369	7.996	0.03768	2.195
182	93.727	65.405	28.321	73.644	86.051	67.441	18.609	65.888	59.215	6.001	7.569	0.03688	2.083
184	102.668	72.511	30.157	81.294	95.15	74.365	20.785	78.019	56.429	6.621	8.309	0.0416	1.692
185	95.775	68.734	27.04	76.385	88.475	70.34	18.135	73.307	58.723	6.053	7.679	0.03689	2.105
186	103.977	75.167	28.811	83.388	96.751	76.706	20.045	84.739	54.325	6.762	8.689	0.04187	1.684
187	108.047	78.115	29.933	86.811	100.603	79.915	20.687	76.384	60.677	6.45	8.124	0.0393	1.934
188	107.573	77.965	29.608	86.532	100.368	79.614	20.753	75.758	59.555	6.482	8.152	0.03981	1.883
189	111.856	82.734	29.122	91.262	105.139	84.323	20.816	87.785	59.135	6.733	8.64	0.04141	1.775
190	103.055	69.717	33.338	79.38	93.987	72.076	21.911	60.364	67.129	6.067	7.606	0.03753	2.059
191	106.185	79.264	26.921	87.023	99.699	80.685	19.014	85.809	54.098	6.604	8.489	0.04086	1.791
192	118.645	88.491	30.154	97.779	112.425	90.457	21.968	78.093	66.338	6.333	7.996	0.03901	2.042
193	88.839	54.421	34.418	64.074	77.948	57.137	20.811	62.312	58.951	6.242	7.933	0.03984	1.72
194	96.817	70.378	26.438	77.971	89.62	72.146	17.475	73.097	54.976	6.166	7.789	0.03759	2.039
195	97.849	74.951	22.898	81.711	92.034	76.55	15.483	93.286	46.135	6.419	8.512	0.03987	1.84
196	118.832	80.162	38.67	91.877	109.453	83.089	26.364	67.492	73.718	6.628	8.313	0.04049	1.86
197	97.207	70.89	26.317	78.18	90.156	72.193	17.963	77.007	51.989	6.368	8.1	0.03917	1.881
198	104.001	75.511	28.49	83.75	96.973	77.139	19.834	83.674	50.702	6.891	8.736	0.0433	1.576
199	97.319	67.307	30.012	75.861	88.382	69.6	18.783	63.773	61.946	6.007	7.628	0.03606	2.196
200	93.976	64.175	29.801	72.862	85.793	66.397	19.396	72.166	53.882	6.437	8.021	0.04063	1.712
201	132.477	93.486	38.991	105.552	124.228	96.213	28.015	75.964	74.688	6.96	8.648	0.04299	1.733
202	87.358	63.902	23.457	70.31	80.962	64.985	15.978	80.339	46.493	6.261	8.003	0.03922	1.818
203	105.811	80.505	25.306	87.413	98.557	81.841	16.716	84.982	51.575	6.432	8.323	0.03826	2.042
204	98.904	69.727	29.177	78.073	91.556	71.331	20.225	79.071	54.874	6.555	8.276	0.0414	1.686
205	103.351	77.833	25.518	85.086	96.915	79.171	17.744	81.573	51.286	6.451	8.216	0.03968	1.882
206	93.087	67.482	25.605	74.635	86.21	68.847	17.363	83.216	49.523	6.466	8.293	0.04038	1.746
207	91.272	67.785	23.488	74.021	84.717	68.673	16.043	80.329	47.143	6.265	8.055	0.0387	1.895
208	122.853	78.59	44.263	91.662	111.596	81.694	29.902	67.616	74.458	6.92	8.721	0.04365	1.604
209	92.423	68.78	23.644	75.244	85.892	69.92	15.972	85.253	44.707	6.543	8.47	0.04078	1.714
210	95.206	72.639	22.567	79.076	89.238	73.996	15.242	75.054	52.778	5.83	7.459	0.03554	2.287
211	109.846	79.577	30.269	88.419	102.761	81.249	21.512	85.163	56.737	6.894	8.799	0.04303	1.627
212	105.545	77.302	28.243	85.672	98.953	79.032	19.92	78.434	56.844	6.443	8.077	0.04041	1.821
213	98.46	73.082	25.377	79.918	91.289	74.233	17.057	84.745	51.074	6.444	8.296	0.03909	1.902
214	121.487	83.546	37.94	95.122	112.684	86.341	26.343	66.799	78.044	6.392	7.921	0.03936	1.991
215	86.15	62.819	23.331	69.16	79.263	64.109	15.153	73.18	49.096	5.98	7.666	0.03649	2.087
216	93.666	66.986	26.68	74.339	86.911	68.052	18.859	87.145	50.924	6.583	8.429	0.04208	1.61
217	94.88	71.356	23.524	78.011	88.523	72.755	15.768	90.943	48.995	6.32	8.305	0.03921	1.877
218	96.964	60.903	36.061	71.184	86.496	63.528	22.968	65.884	63.901	6.26	7.841	0.04039	1.725
219	96.015	69.209	26.806	76.869	89.33	70.639	18.692	80.788	52.537	6.431	8.109	0.04066	1.738
220	93.818	64.542	29.276	72.837	86.076	66.217	19.858	80.412	52.133	6.608	8.297	0.04236	1.578
221	98.189	73.513	24.676	80.448	91.932	74.707	17.225	89.783	48.757	6.589	8.453	0.0412	1.716
222	104.628	80.983	23.646	87.66	98.763	82.109	16.655	93.1	46.115	6.674	8.751	0.04118	1.765
223	115.887	83.424	32.463	93.223	108.398	85.635	22.762	77.705	60.763	6.827	8.493	0.04225	1.715
224	97.272	71.048	26.224	78.256	90.115	72.327	17.788	83.154	52.052	6.455	8.275	0.03965	1.838
225	125.561	88.026	37.534	99.364	117.168	90.462	26.706	78.252	67.793	7.058	8.795	0.04405	1.617
226	112.993	74.428	38.565	85.862	102.8	77.393	25.407	62.218	72.328	6.381	7.992	0.04017	1.847
227	106.707	78.259	28.447	86.164	99.015	79.739	19.276	83.315	56.807	6.537	8.419	0.03926	1.934
228	108.905	83.402	25.502	90.672	102.441	84.788	17.653	86.996	53.706	6.467	8.333	0.03909	1.982
229	96.165	71.833	24.331	78.436	89.615	72.847	16.768	78.646	50.687	6.207	7.994	0.03814	1.985
230	106.769	78.589	28.18	86.546	99.549	80.045	19.504	81.31	56.561	6.523	8.316	0.03966	1.898
231	108.532	75.041	33.49	85.114	100.475	77.434	23.041	71.502	69.692	6.306	7.796	0.03911	1.943
232	104.998	81.216	23.782	88.814	98.784	83.829	14.955	97.237	48.455	6.366	8.673	0.03852	2.026
233	101.357	76.908	24.45	83.572	94.737	77.99	16.747	83.324	51.148	6.327	8.105	0.03846	1.992
234	115.324	86.293	29.031	94.962	109.191	87.848	21.343	80.963	60.265	6.48	8.219	0.04029	1.896
235	93.937	71.043	22.893	77.585	88.189	72.284	15.905	75.019	52.728	5.857	7.455	0.03605	2.21
236	107.403	80.252	27.151	88.378	101.379	81.877	19.502	85.097	54.134	6.566	8.386	0.04124	1.766
237	98.626	66.305	32.321	75.754	89.522	68.87	20.652	61.252	66.164	6.015	7.59	0.03678	2.111
238	108.986	74.418	34.568	84.831	100.01	77.241	22.768	64.221	66.724	6.321	7.91	0.03915	1.932
239	98.276	73.871	24.405	81.034	92.299	75.401	16.898	77.182	53.144	6.098	7.75	0.0376	2.061
240	95.63	69.498	26.132	76.889	88.714	70.977	17.737	77.5	47.86	6.559	8.308	0.04102	1.706
241	130.783	87.985	42.798	101.02	120.615	91.222	29.392	60.413	86.889	6.471	8.087	0.03896	2.075
242	106.996	77.525	29.471	86.072	99.866	79.175	20.691	77.642	57.208	6.577	8.286	0.04073	1.796
243	110.914	82.322	28.592	90.798	104.37	84.011	20.359	74.406	59.726	6.345	7.927	0.03899	1.992
244	111.137	85.141	25.996	92.286	103.904	86.476	17.428	81.996	56.915	6.263	8.051	0.03689	2.237
245	115.24	74.081	41.159	86.133	104.226	77.087	27.138	64.079	71.952	6.618	8.339	0.04193	1.699
246	95.615	73.957	21.658	79.756	89.442	74.913	14.53	82.405	49.551	5.967	7.725	0.03602	2.235
247	102.424	72.873	29.551	81.527	94.758	74.911	19.847	68.121	63.888	6.086	7.648	0.03692	2.144
249	94.899	62.864	32.035	72.146	85.778	65.33	20.447	66.036	59.065	6.27	7.912	0.03929	1.826
250	100.15	68.519	31.631	77.612	91.815	70.511	21.304	78.361	52.807	6.829	8.521	0.04379	1.506
251	95.403	67.276	28.127	75.306	87.697	69.111	18.586	70.502	58.044	6.145	7.767	0.03754	2.024
252	85.292	60.304	24.988	67.461	78.251	62.066	16.185	72.754	47.15	6.252	7.815	0.03908	1.808
253	95.433	68.546	26.887	76.247	88.398	70.172	18.225	79.898	47.769	6.671	8.425	0.04216	1.612
254	101.644	77.858	23.787	84.46	95.327	79.027	16.3	85.422	50.933	6.316	8.137	0.03835	2.01
256	89.242	59.436	29.806	67.812	81.033	61.201	19.832	72.155	57.09	6.303	7.936	0.0392	1.806
257	92.107	66.664	25.443	73.705	85.134	67.991	17.144	81.039	48.18	6.497	8.278	0.0403	1.745
258	134.114	99.008	35.106	109.856	126.774	101.398	25.377	80.75	72.204	6.857	8.739	0.04073	1.954
259	123.553	89.269	34.284	99.808	116.062	91.682	24.381	77.913	67.972	6.816	8.535	0.04134	1.834
260	105.514	67.039	38.475	78.179	94.83	69.853	24.977	64.585	70.396	6.366	8.028	0.04015	1.796
261	98.546	72.066	26.481	79.344	91.056	73.489	17.567	75.786	54.073	6.244	7.975	0.03779	2.029
262	89.902	63.537	26.365	71.249	82.751	65.497	17.254	69.436	54.139	6.051	7.565	0.0376	1.983
263	93.573	67.47	26.103	74.785	86.832	68.762	18.069	81.176	49.452	6.481	8.247	0.04103	1.693
264	114.847	87.457	27.39	95.154	107.652	88.905	18.747	79.592	55.534	6.491	8.298	0.03872	2.052
265	107.114	78.18	28.934	86.663	100.049	79.97	20.079	73.607	59.915	6.331	7.981	0.03872	1.99
266	138.721	100.364	38.357	112.368	131.257	102.923	28.334	80.415	80.083	6.907	8.722	0.04128	1.92
268	128.184	92.732	35.451	103.288	120.604	94.631	25.973	75.407	75.353	6.631	8.349	0.03951	2.034
271	100.897	75.755	25.142	82.813	93.761	77.339	16.422	98.197	46.308	6.773	9.076	0.04149	1.71
272	90.95	65.612	25.338	72.684	84.337	66.858	17.478	81.28	46.556	6.5	8.265	0.04129	1.656
273	118.352	90.004	28.348	98.754	112.426	91.917	20.509	78.804	63.101	6.346	8.093	0.03855	2.097
274	98.352	66.49	31.862	75.848	89.929	68.808	21.122	65.787	66.613	6.009	7.514	0.03744	2.041
275	96.781	73.778	23.003	79.987	90.64	74.66	15.979	89.584	44.811	6.577	8.528	0.04075	1.75
276	105.301	70.317	34.984	80.804	95.979	73.216	22.763	68.494	62.311	6.593	8.287	0.04093	1.743
277	87.519	67.309	20.209	73.127	81.332	69.025	12.307	90.754	41.585	6.071	8.208	0.03685	2.079
278	93.92	68.819	25.101	75.901	87.44	70.131	17.309	79.119	49.72	6.329	8.052	0.03973	1.812
279	119.94	91.955	27.986	100.595	113.394	94.195	19.2	89.575	60.903	6.495	8.457	0.03872	2.095
280	124.089	88.038	36.051	98.973	116.27	90.324	25.946	72.209	76.99	6.527	8.124	0.03947	2.008
281	110.939	83.601	27.338	91.447	104.218	85.062	19.156	79.203	62.236	6.182	7.866	0.03712	2.205
282	113.521	68.094	45.427	80.752	100.263	70.997	29.267	61.036	72.112	6.755	8.514	0.04373	1.532
283	106.56	63.347	43.213	75.357	93.708	66.182	27.526	63.849	68.293	6.62	8.378	0.04374	1.499
284	100.851	66.115	34.736	76.208	91.123	68.751	22.372	64.749	62.705	6.412	8.142	0.0399	1.801
285	93.364	69.638	23.726	75.951	86.513	70.67	15.843	81.942	51.904	6.107	7.863	0.03706	2.082
286	103.078	74.484	28.594	82.747	95.496	76.373	19.122	74.479	57.165	6.386	8.051	0.03873	1.958
287	88.469	63.533	24.935	70.39	81.449	64.86	16.588	73.961	51.804	6.075	7.748	0.03739	2
288	95.008	64.753	30.255	73.658	86.887	67.044	19.842	72.148	55.802	6.32	7.875	0.04041	1.736
289	108.012	77.567	30.445	86.508	100.847	79.339	21.507	76.451	60.149	6.515	8.121	0.04078	1.796
290	105.605	74.823	30.782	83.696	98.067	76.51	21.558	79.809	57.731	6.735	8.537	0.0418	1.693
291	95.366	73.424	21.942	79.515	88.818	74.864	13.955	91.082	44.653	6.237	8.394	0.03739	2.073
292	122.808	84.857	37.951	96.326	114.009	87.485	26.524	64.928	78.121	6.329	7.871	0.03901	2.035
293	110.773	80.492	30.281	89.051	103.047	82.052	20.995	83.993	54.935	6.926	8.873	0.04229	1.686
294	105.52	75.288	30.232	84.424	98.385	77.443	20.942	69.784	67.321	6.062	7.517	0.03739	2.115
295	86.747	65.317	21.43	71.186	80.15	66.704	13.446	90.455	42.92	6.191	8.262	0.03769	1.975
296	102.642	72.719	29.923	81.404	95.068	74.572	20.496	73.902	57.075	6.532	8.202	0.04039	1.794
297	92.5	65.367	27.133	73.192	85.341	67.118	18.223	77.042	54.041	6.323	7.995	0.03935	1.828
298	93.26	68.301	24.96	75.147	86.064	69.688	16.375	76.682	50.839	6.222	7.985	0.03777	1.997
299	131.279	93.122	38.157	104.899	123.299	95.699	27.6	74.391	77.034	6.733	8.34	0.04135	1.867
300	97.348	73.155	24.192	79.71	90.69	74.22	16.469	87.612	46.495	6.596	8.544	0.04073	1.75
301	124.294	94.879	29.415	103.483	117.722	96.363	21.359	86.249	59.35	6.822	8.768	0.04098	1.89
302	87.957	62.32	25.636	69.472	81.137	63.64	17.497	82.777	48.971	6.435	8.247	0.04089	1.669
303	115.589	88.332	27.257	96.521	109.363	90.1	19.262	91.833	53.918	6.831	8.855	0.04185	1.768
304	103.858	76.893	26.965	84.603	97.204	78.303	18.901	77.041	55.207	6.376	8.104	0.03919	1.927
305	120.28	73.566	46.714	87.252	107.728	77.014	30.714	66.847	74.703	6.947	8.727	0.0449	1.492
306	102.45	79.628	22.822	86.534	96.44	81.581	14.859	92.421	47.54	6.274	8.434	0.03815	2.045
307	99.493	74.097	25.396	81.012	92.861	75.088	17.773	84.028	51.988	6.423	8.268	0.03958	1.865
308	107.862	78.938	28.925	87.173	100.831	80.344	20.487	89.304	53.95	6.932	8.931	0.043	1.621
309	92.453	67.119	25.334	74.23	85.58	68.554	17.025	76.843	48.824	6.365	8.061	0.03955	1.815
310	101.599	73.531	28.068	81.446	94.661	74.838	19.822	88.55	54.462	6.692	8.661	0.04189	1.671
311	119.249	79.512	39.737	91.498	109.527	82.483	27.044	64.7	80.921	6.356	7.944	0.03908	1.995
312	93.389	67.693	25.696	75.016	86.949	69.05	17.899	77.771	52.709	6.186	7.821	0.03917	1.858
313	108.372	77.372	31	86.461	101.072	79.156	21.916	83.846	57.398	6.822	8.656	0.04321	1.601
314	108.993	80.636	28.357	88.817	101.967	82.242	19.725	91.651	53.71	6.885	8.938	0.04251	1.669
315	95.663	71.909	23.753	78.443	89.74	72.795	16.945	88.515	46.91	6.54	8.401	0.04118	1.704
316	93.935	70.341	23.594	77.316	87.692	72.128	15.563	89.719	51.452	6.113	8.058	0.03778	2.015
317	111.666	82.246	29.421	91.091	104.929	84.172	20.757	76.178	59.771	6.469	8.082	0.03988	1.907
318	118.13	78.112	40.017	89.963	108.199	80.845	27.354	70.189	71.471	6.792	8.46	0.04256	1.675
319	114.796	83.444	31.352	92.739	108.059	85.079	22.98	82.985	66.38	6.555	8.345	0.04076	1.844
320	104.277	81.02	23.256	87.744	98.798	82.218	16.58	85.226	52.489	6.194	7.993	0.03762	2.113
321	85.999	57.752	28.247	65.838	77.821	59.847	17.974	76.225	48.036	6.607	8.3	0.04142	1.602
322	117.06	86.667	30.392	95.663	110.165	88.412	21.753	79.684	63.054	6.571	8.365	0.04001	1.93
323	94.761	69.837	24.923	76.696	88.647	70.72	17.927	90.295	48.701	6.588	8.497	0.04204	1.627
324	98.928	71.741	27.187	79.234	91.665	73.018	18.647	78.538	52.356	6.521	8.342	0.03997	1.816
325	105.005	78.941	26.064	86.459	98.567	80.404	18.163	76.548	54.306	6.29	7.981	0.03855	2.003
326	113.847	88.1	25.746	95.925	107.921	89.927	17.994	86.672	58.06	6.306	8.131	0.03793	2.144
327	103.502	71.512	31.991	80.365	94.545	73.274	21.271	69.005	64.063	6.3	7.965	0.03757	2.065
328	111.716	82.171	29.545	90.711	104.464	83.834	20.63	84.844	58.496	6.704	8.64	0.04074	1.828
329	107.189	75.407	31.782	84.635	99.497	77.204	22.293	77.064	60.981	6.639	8.338	0.04127	1.743
330	113.323	69.523	43.799	82.089	101.09	72.588	28.503	64.938	71.092	6.759	8.518	0.04355	1.553
331	95.439	60.445	34.994	70.512	85.167	63.185	21.982	69.366	56.871	6.617	8.338	0.04232	1.566
332	85.716	65.541	20.174	71.328	79.833	67.076	12.757	90.024	43.046	5.986	8.015	0.0368	2.071
333	109.274	80.238	29.036	88.853	102.594	81.982	20.612	75.012	64.677	6.206	7.829	0.03789	2.096
334	108.551	80.496	28.055	88.482	101.718	81.864	19.854	77.787	56.065	6.508	8.253	0.03988	1.89
335	91.64	69.07	22.57	75.024	85.165	69.954	15.211	82.678	51.063	6.01	7.704	0.03649	2.14
336	113.409	83.317	30.092	92.432	106.711	85.293	21.418	76.455	59.453	6.578	8.156	0.04094	1.819
337	95.777	69.149	26.629	76.889	89.223	70.722	18.501	78.969	50.162	6.393	8.015	0.04112	1.698
338	104.481	75.158	29.323	83.721	97.105	77.028	20.077	66.862	64.465	6.056	7.605	0.03662	2.199
339	94.253	71.491	22.762	77.755	87.857	72.704	15.153	87.231	49.024	6.209	8.046	0.038	1.995
340	95.883	72.704	23.179	79.255	90.147	73.81	16.337	85.279	47.678	6.367	8.172	0.03981	1.827
341	104.762	82.53	22.232	89.021	98.457	84.302	14.155	94.062	44.565	6.386	8.602	0.0383	2.049
343	89.588	60.744	28.844	69.239	81.313	63.201	18.112	64.983	56.942	6.058	7.649	0.03743	1.985
344	103.924	77.105	26.819	84.631	97.378	78.258	19.12	80.774	55.912	6.38	8.151	0.03937	1.912
345	100.623	74.151	26.472	81.842	94.174	75.676	18.498	78.662	54.189	6.334	8.009	0.03942	1.884
346	104.32	76.276	28.045	84.441	97.52	77.901	19.619	76.062	57.061	6.363	8.008	0.03937	1.908
347	87.789	63.332	24.457	70.078	80.522	64.855	15.667	71.271	51.436	5.983	7.602	0.03628	2.119
348	99.468	71.193	28.275	79.343	92.433	72.799	19.634	76.905	55.144	6.418	8.059	0.04036	1.781
349	111.283	76.233	35.05	86.458	102.603	78.386	24.216	67.989	74.206	6.28	7.85	0.03779	2.093
350	116.523	85.982	30.54	95.136	109.788	87.809	21.979	83.001	59.611	6.796	8.635	0.04224	1.728
351	113.827	79.335	34.492	89.521	105.422	81.57	23.852	70.327	67.026	6.571	8.205	0.04004	1.885
352	104.887	75.513	29.373	83.978	97.836	77.048	20.788	82.818	52.599	6.831	8.596	0.04354	1.561
353	116.059	88.16	27.899	96.354	109.329	89.866	19.463	85.446	54.72	6.748	8.657	0.04097	1.842
354	113.749	83.909	29.84	92.738	107.043	85.585	21.458	86.659	59.613	6.803	8.721	0.042	1.734
355	121.858	79.701	42.157	92.278	111.376	82.728	28.648	65.307	79.487	6.587	8.204	0.04083	1.836
356	89.413	64.482	24.931	71.376	82.634	65.748	16.887	82.329	49.15	6.361	8.205	0.03977	1.777
357	99.704	73.291	26.413	80.643	92.719	74.605	18.113	88.952	48.807	6.802	8.748	0.04229	1.632
358	112.142	84.322	27.82	92.567	105.893	85.905	19.988	88.548	57.461	6.665	8.57	0.04097	1.82
359	89.647	67.117	22.53	73.048	82.855	68.145	14.71	92.247	43.103	6.466	8.579	0.03983	1.783
360	109.57	81.628	27.942	89.658	102.683	83.146	19.537	88.502	54.909	6.746	8.719	0.04135	1.768
361	105.425	81.088	24.337	87.993	99.549	82.215	17.334	91.253	48.548	6.638	8.569	0.04093	1.79
362	90.61	66.584	24.026	72.999	83.725	67.636	16.089	84.769	44.709	6.547	8.416	0.04058	1.716
363	106.774	71.826	34.947	82.272	97.569	74.624	22.945	63.728	69.13	6.215	7.754	0.03857	1.973
364	107.596	67.483	40.113	79.111	96.231	70.551	25.68	63.579	67.156	6.637	8.408	0.04198	1.648
365	92.119	68.405	23.714	75.172	86.049	69.734	16.315	73.988	50.111	6.023	7.601	0.03748	2.026
366	93.069	71.431	21.638	78.495	86.92	74.282	12.638	96.059	43.351	6.116	8.402	0.0364	2.177
367	98.008	73.274	24.735	80.494	92.285	74.599	17.686	75.928	53.505	6.003	7.55	0.03763	2.052
368	121.233	92.335	28.899	100.941	114.6	94.111	20.489	85.186	62.27	6.572	8.447	0.03928	2.037
369	93.749	68.643	25.106	76.026	87.475	70.302	17.174	74.022	54.603	6.018	7.582	0.03739	2.044
370	103.846	70.143	33.703	80.199	94.996	72.8	22.195	64.781	68.102	6.178	7.741	0.03814	2.001
371	109.11	83.497	25.612	90.436	102.113	84.597	17.517	91.298	49.138	6.745	8.799	0.04059	1.838
372	101.799	76.18	25.619	83.504	96.001	77.256	18.745	82.749	52.906	6.311	8.053	0.03969	1.87
373	92.337	67.086	25.251	74.263	85.637	68.575	17.062	76.144	49.409	6.307	7.954	0.03936	1.833
374	91.215	65.474	25.741	72.689	83.766	67.15	16.616	68.402	56.904	5.872	7.446	0.03542	2.247
375	101.375	72.11	29.265	80.805	94.028	74.193	19.835	72.126	59.251	6.316	7.895	0.03901	1.916
376	90.072	64.502	25.571	71.829	83.463	66.012	17.452	77.312	50.22	6.23	7.825	0.03957	1.797
377	94.092	64.839	29.253	73.161	85.999	66.742	19.257	69.224	63.361	5.985	7.531	0.03638	2.139
378	90.345	66.385	23.96	73.186	84.199	67.68	16.519	78.653	46.948	6.27	7.927	0.03973	1.79
379	91.895	63.726	28.169	71.999	84.31	65.843	18.467	68.296	60.376	5.973	7.492	0.0368	2.079
380	101.45	72.593	28.858	80.657	93.69	74.141	19.549	79.245	56.495	6.486	8.25	0.03957	1.863
381	106.113	77.822	28.291	86.264	99.241	79.776	19.465	70.136	63.111	6.066	7.567	0.03688	2.187
382	110.142	81.834	28.308	90.093	103.365	83.457	19.908	85.246	61.178	6.439	8.275	0.03923	1.968
383	88.239	63.872	24.368	70.331	81.237	64.878	16.359	80.653	47.823	6.328	8.114	0.03911	1.829
384	94.314	72.195	22.12	79.484	88.093	75.179	12.915	99.953	42.654	6.228	8.516	0.03682	2.136
385	94.694	68.332	26.362	75.738	87.651	69.781	17.87	78.731	51.337	6.392	8.12	0.03976	1.809
386	101.817	77.509	24.308	84.217	95.216	78.718	16.498	85.514	50.313	6.384	8.248	0.03886	1.956
387	98.837	74.056	24.781	80.771	92.275	75.019	17.256	80.487	52.776	6.208	7.993	0.03797	2.023
388	113.468	81.368	32.1	91.092	105.722	83.778	21.945	72.265	60.962	6.635	8.254	0.04075	1.827
389	105.236	72.763	32.473	82.376	96.627	75.251	21.377	69.727	62.501	6.454	8.124	0.03922	1.907
390	102.385	77.043	25.342	84.152	95.57	78.443	17.127	84.344	54.297	6.307	8.126	0.0382	2.025
391	127.149	86.102	41.047	98.467	117.774	88.814	28.961	68.309	80.554	6.651	8.309	0.04059	1.899
393	100.218	73.129	27.09	80.913	92.882	74.928	17.954	71.757	55.633	6.215	7.839	0.03763	2.057
394	114.303	79.816	34.488	90.076	106.343	81.942	24.402	83.704	61.63	6.977	8.749	0.04472	1.517
395	94.211	66.701	27.509	74.766	86.774	68.762	18.012	66.558	55.539	6.086	7.678	0.0376	2.011
396	133.367	99.162	34.205	109.819	126.55	101.453	25.098	77.346	73.216	6.649	8.324	0.04006	2.018
397	129.561	78.153	51.408	93.197	116.099	81.746	34.354	63.357	83.909	6.999	8.727	0.04475	1.537
398	113.29	85.287	28.003	93.528	106.929	86.828	20.101	82.064	60.443	6.443	8.216	0.03929	1.984
399	114.691	83.807	30.883	92.968	107.504	85.7	21.804	83.35	54.395	7.075	8.936	0.04409	1.573
400	110.233	77.935	32.298	87.686	102.566	80.247	22.319	73.018	64.5	6.458	8.042	0.04022	1.854
401	107.747	79.182	28.565	87.316	100.491	80.729	19.762	75.81	57.316	6.444	8.163	0.03923	1.944
402	119.633	90.693	28.94	99.156	112.905	92.281	20.623	86.576	58.926	6.708	8.564	0.04057	1.9
403	115.178	86.382	28.796	94.968	109.026	87.939	21.088	89.192	56.473	6.869	8.763	0.0429	1.675
404	100.429	73.038	27.391	81.012	93.842	74.597	19.245	75.373	57.179	6.211	7.802	0.03894	1.925
405	94.539	70.671	23.868	76.99	87.794	71.588	16.206	87.332	46.711	6.499	8.368	0.04	1.796
406	110.699	80.103	30.596	89.228	103.562	82.061	21.502	78.022	60.969	6.567	8.304	0.04065	1.825
408	98.533	71.106	27.427	79.069	91.553	72.827	18.726	80.942	51.679	6.622	8.376	0.04134	1.696
409	102.602	76.092	26.51	83.338	95.546	77.233	18.313	87.369	52.885	6.56	8.481	0.04015	1.829
410	108.66	78.048	30.612	87.001	100.946	80.028	20.918	73.604	67.203	6.227	7.88	0.03729	2.149
411	92.615	66.336	26.278	73.876	85.557	68.036	17.521	72.547	55.019	6.097	7.685	0.0376	2.005
412	106.25	80.757	25.492	87.738	98.942	82.136	16.805	80.395	56.681	6.122	7.894	0.03581	2.332
413	105.167	78.74	26.427	86.232	98.203	80.247	17.956	90.168	54.593	6.509	8.5	0.0395	1.912
414	90.796	67.644	23.153	73.982	84.676	68.635	16.041	86.238	46.518	6.384	8.237	0.03998	1.776
415	94.394	66.997	27.397	75.016	86.921	69.063	17.858	71.162	53.311	6.272	7.877	0.03877	1.893
416	97.453	70.474	26.979	78.232	90.735	71.981	18.755	79.397	56.487	6.258	7.956	0.03896	1.903
417	93.535	66.859	26.676	74.364	86.487	68.302	18.185	78.506	52.332	6.365	8.071	0.03977	1.798
418	94.463	68.893	25.57	76.102	87.911	70.198	17.714	80.786	47.01	6.578	8.371	0.04151	1.661
419	108.006	75.484	32.522	85.178	100.083	77.725	22.358	75.495	59.224	6.672	8.271	0.04236	1.656
420	85.127	62.967	22.16	69.073	79.099	64.06	15.038	85.88	40.437	6.533	8.423	0.04153	1.612
421	98.371	75.216	23.155	81.431	92.507	75.893	16.614	92.795	43.591	6.757	8.742	0.04222	1.64
422	102.638	72.752	29.886	81.735	94.914	75.145	19.769	65.051	63.56	6.067	7.621	0.03695	2.141
423	109.887	76.035	33.852	86.3	101.559	78.67	22.889	68.351	68.718	6.341	7.876	0.03896	1.965
424	118.113	83.342	34.771	93.787	110.276	85.543	24.733	76.299	70.044	6.645	8.296	0.04079	1.847
425	117.475	77.276	40.199	89.35	107.49	80.28	27.21	66.933	77.83	6.518	8.12	0.04016	1.875
426	86.046	65.391	20.655	70.888	79.672	66.496	13.176	84.621	44.156	6.003	7.83	0.03623	2.132
427	126.485	91.569	34.917	102.332	119.268	93.864	25.404	77.354	69.22	6.719	8.328	0.04166	1.822
428	90.764	56.388	34.376	65.951	80.052	58.901	21.151	62.174	59.669	6.189	7.87	0.03974	1.741
429	98.459	77.705	20.754	84.478	92.684	80.375	12.31	98.43	40.606	6.249	8.667	0.03755	2.093
430	96.548	71.576	24.972	78.526	90.063	72.757	17.306	84.007	52.78	6.292	8.111	0.03901	1.901
431	96.956	72.26	24.696	78.873	89.984	73.318	16.667	88.234	47.994	6.563	8.527	0.04024	1.788
432	96.38	68.409	27.971	76.649	89.394	70.277	19.117	74.905	56.527	6.205	7.757	0.03927	1.86
433	126.719	95.227	31.492	104.983	120.318	97.315	23.004	86.363	63.121	6.931	8.843	0.04241	1.774
434	109.563	80.863	28.7	89.092	102.49	82.393	20.097	85.647	54.602	6.793	8.701	0.04179	1.727
435	100.552	73.441	27.111	81.126	93.404	74.987	18.418	77.796	56.969	6.276	8.032	0.03822	2
436	111.793	84.977	26.815	92.512	104.81	86.363	18.447	83.69	52.262	6.644	8.508	0.04005	1.9
437	93.942	70.64	23.302	76.824	87.246	71.613	15.633	87.602	44.974	6.529	8.483	0.04022	1.774
438	91.624	70.28	21.344	76.374	86.531	71.296	15.235	91.913	41.809	6.464	8.416	0.04072	1.726
439	104.199	78.801	25.397	86.271	98.119	80.347	17.772	78.808	55.457	6.206	7.899	0.03796	2.064
440	89.401	66.719	22.683	72.984	83.096	67.928	15.167	77.306	53.275	5.806	7.452	0.03547	2.244
441	109.558	75.179	34.38	85.419	100.661	77.798	22.863	67.385	62.718	6.538	8.238	0.04068	1.796
442	102.831	69.763	33.068	79.663	93.994	72.497	21.497	66.628	62.14	6.365	8.032	0.03968	1.844
443	118.682	81.677	37.005	92.979	110.011	84.464	25.547	69.405	72.738	6.49	8.044	0.04056	1.86
444	115.348	88.46	26.889	96.475	109.479	89.973	19.506	83.165	60.291	6.355	8.085	0.03852	2.085
445	119.588	89.674	29.914	98.515	112.311	91.617	20.694	85.851	64.432	6.538	8.441	0.03871	2.082
446	133.184	83.966	49.218	98.42	120.939	87.161	33.778	60.552	90.596	6.624	8.289	0.04198	1.777
447	107.306	67.461	39.845	79.019	96.107	70.475	25.632	67.065	65.344	6.731	8.532	0.04289	1.58
448	89.916	65.742	24.173	72.33	83.132	66.93	16.202	75.712	51.775	6.038	7.717	0.03699	2.06
449	105.391	72.078	33.313	81.976	96.898	74.514	22.384	70.621	63.895	6.453	8.067	0.04022	1.814
450	110.959	82.721	28.239	91.139	104.615	84.401	20.214	80.941	58.88	6.48	8.186	0.03998	1.899
451	94.568	69.12	25.448	76.006	87.462	70.278	17.184	81.378	48.19	6.492	8.322	0.04005	1.784
452	102.841	77.73	25.111	84.738	95.712	79.251	16.461	91.801	48.612	6.631	8.702	0.04021	1.832
453	98.317	76.392	21.924	82.53	92.467	77.561	14.907	84.967	49.624	6.041	7.762	0.0366	2.188
454	106.915	82.36	24.555	90.059	101.053	84.563	16.49	92.552	54.043	6.219	8.318	0.03786	2.108
455	99.11	75.961	23.149	82.857	92.712	77.929	14.783	93.99	47.528	6.336	8.53	0.03863	1.97
456	87.547	65.029	22.518	70.993	80.922	66.029	14.893	75.026	51.784	5.797	7.468	0.03513	2.27
457	94.85	68.634	26.216	76.261	87.855	70.464	17.391	75.375	49.15	6.449	8.081	0.04008	1.781
458	100.695	71.075	29.619	79.971	93.2	73.357	19.843	65.292	66.64	5.932	7.392	0.03612	2.227
459	92.724	70.376	22.348	76.351	86.831	71.111	15.72	84.109	47.775	6.204	7.967	0.03846	1.936
460	93.546	67.007	26.54	74.611	86.705	68.564	18.141	75.689	55.056	6.188	7.811	0.03855	1.915
461	96.012	67.606	28.406	75.729	88.705	69.241	19.465	79.104	53.786	6.508	8.16	0.04113	1.693
462	93.079	69.66	23.418	75.833	86.203	70.648	15.555	81.158	46.55	6.32	8.15	0.0384	1.937
463	92.109	64.059	28.05	72.219	84.213	66.222	17.992	68.072	57.549	6.052	7.592	0.03712	2.043
464	96.784	68.809	27.975	77.115	89.394	70.976	18.418	68.379	55.147	6.181	7.724	0.03835	1.951
465	110.043	78.331	31.712	87.566	102.423	80.138	22.284	77.749	58.818	6.786	8.542	0.04217	1.687
466	125.62	93.966	31.654	103.825	119.359	96.058	23.301	85.656	68.514	6.701	8.553	0.04078	1.913
467	105.744	67.962	37.782	78.91	95.228	70.752	24.476	67.485	62.086	6.742	8.537	0.04242	1.613
468	97.149	70.119	27.03	77.808	89.985	71.719	18.265	74.517	54.597	6.283	7.927	0.03858	1.935
469	112.534	83.166	29.369	91.971	106.011	84.951	21.06	85.309	57.624	6.768	8.606	0.04231	1.703
470	93.965	64.312	29.653	73.069	85.79	66.709	19.081	72.06	52.941	6.465	8.077	0.04081	1.698
471	103.885	78.872	25.012	86.228	97.235	80.724	16.511	90.32	54.935	6.198	8.244	0.03731	2.142
472	89.302	68.211	21.09	74.118	83.429	69.463	13.966	87.455	44.864	6.111	7.903	0.03759	2.006
473	100.565	68.776	31.789	78.148	92.088	71.178	20.91	70.297	57.836	6.513	8.179	0.04068	1.745
474	107.925	80.229	27.695	88.165	101.284	81.605	19.679	82.736	55.154	6.578	8.414	0.04062	1.821
475	88.675	64.441	24.234	71.011	81.633	65.7	15.934	76.89	46.094	6.339	8.056	0.03902	1.84
476	93.363	66.628	26.735	74.537	86.37	68.621	17.75	66.467	57.897	5.921	7.382	0.03645	2.137
477	98.542	72.746	25.797	80.201	92.095	74.254	17.841	80.017	55.228	6.251	7.977	0.03863	1.951
478	97.071	73.547	23.524	79.937	90.181	74.816	15.365	85.026	52.285	6.087	7.885	0.03656	2.173
479	98.798	76.26	22.538	82.685	92.752	77.652	15.1	90.73	46.783	6.314	8.339	0.03865	1.964
480	96.186	65.721	30.465	74.701	88.037	68.033	20.004	64.608	65.03	5.982	7.512	0.03666	2.118
481	96.258	64.62	31.639	73.803	87.671	66.869	20.802	73.389	56.723	6.558	8.201	0.04109	1.683
482	110.108	69.251	40.857	81.072	98.62	72.298	26.322	64.67	67.821	6.653	8.403	0.04288	1.593
483	102.574	74.798	27.776	82.665	95.498	76.248	19.249	82.365	57.132	6.425	8.221	0.03948	1.887
484	103.417	78.671	24.746	85.647	96.927	80.007	16.92	85.425	47.89	6.608	8.532	0.04058	1.803
485	100.475	73.577	26.897	81.331	93.837	75.078	18.759	77.217	53.477	6.396	8.037	0.03983	1.842
486	101.692	61.702	39.99	72.903	89.813	64.448	25.365	63.725	67.203	6.424	8.122	0.04173	1.629
487	116.578	85.164	31.414	94.396	109.509	86.839	22.67	83.937	59.203	6.952	8.831	0.04297	1.667
488	113.948	84.254	29.693	93.067	106.937	86.131	20.806	78.356	61.149	6.523	8.243	0.03959	1.951
489	109.884	85.641	24.242	92.952	104.645	87.106	17.539	80.586	54.316	6.199	7.944	0.0378	2.133
490	96.071	71.705	24.366	78.411	89.258	72.987	16.271	87.698	51.336	6.302	8.26	0.03858	1.943
491	106.039	82.667	23.373	89.863	99.473	85.058	14.415	95.335	47.564	6.32	8.572	0.03746	2.148
492	87.149	62.81	24.339	69.572	80.004	64.356	15.648	68.523	52.839	5.864	7.441	0.03556	2.2
493	99.636	76.129	23.508	82.44	92.647	77.336	15.311	84.556	51.346	6.137	7.954	0.0366	2.188
494	100.739	77.65	23.09	83.875	94.306	78.659	15.647	81.865	50.538	6.156	7.956	0.03711	2.14
495	124.155	89.251	34.904	99.696	116.537	91.276	25.261	75.177	69.82	6.727	8.375	0.04112	1.855
496	96.25	68.732	27.518	76.485	89.292	70.081	19.211	78.886	53.812	6.421	8.149	0.04033	1.765
497	95.51	65.941	29.569	74.404	86.966	68.123	18.843	69.592	53.322	6.459	8.162	0.03962	1.81
498	106.761	79.072	27.689	87.134	99.867	80.768	19.1	70.791	59.165	6.19	7.766	0.03747	2.125
499	98.113	71.861	26.252	79.083	91.496	72.876	18.62	88.856	52.527	6.545	8.45	0.04098	1.729
500	116.237	80.493	35.744	91.056	108.007	82.581	25.426	80.051	68.011	6.815	8.477	0.04271	1.671
501	91.521	69.249	22.273	75.047	84.78	70.18	14.601	81.167	49.258	6.015	7.762	0.03618	2.174
502	106.313	79.811	26.501	87.386	99.721	81.218	18.503	81.718	51.507	6.594	8.39	0.04067	1.808
503	108.832	79.169	29.663	87.844	101.678	80.927	20.751	83.801	52.264	6.99	8.85	0.0437	1.571
504	113.443	74.397	39.047	85.978	103.346	77.294	26.052	66.204	73.095	6.517	8.193	0.04041	1.828
505	97.448	74.311	23.137	80.709	91.396	75.365	16.031	86.386	50.044	6.244	8.102	0.03836	1.98
506	95.932	72.528	23.404	78.879	89.335	73.651	15.684	84.17	52.983	6.07	7.828	0.0367	2.149
507	130.028	89.952	40.075	102.044	121.188	92.473	28.716	86.461	63.262	7.773	9.777	0.04908	1.318
508	118.731	85.338	33.393	95.298	111.184	87.356	23.828	83.343	58.636	7.139	8.976	0.04498	1.527
509	118.533	76.499	42.034	88.792	107.691	79.342	28.349	76.335	61.398	7.487	9.438	0.04783	1.323
510	132.005	91.682	40.322	103.971	123.042	94.436	28.606	80.759	64.196	7.651	9.592	0.04779	1.397
511	122.166	74.713	47.452	88.706	109.594	78.261	31.333	73.576	66.98	7.493	9.542	0.04917	1.254
512	123.841	88.857	34.985	99.371	116.26	90.927	25.333	84.187	65.316	7.104	8.988	0.04401	1.62
513	146.835	106.362	40.473	119.009	138.932	109.047	29.886	82.598	73.252	7.495	9.441	0.04567	1.601
514	123.203	92.399	30.803	101.839	117.003	94.257	22.745	88.142	61.243	6.892	8.75	0.04271	1.73
515	102.411	63.185	39.226	74.494	91.21	66.136	25.074	76.721	56.564	7.182	9.025	0.04713	1.288
516	117.253	87.892	29.361	96.539	110.52	89.548	20.972	93.176	53.806	7.14	9.234	0.04422	1.587
517	146.128	104.54	41.588	117.346	137.945	107.047	30.898	84.651	73.283	7.611	9.599	0.04663	1.531
518	120.817	79.798	41.019	92.195	110.455	83.065	27.39	67.284	70	6.909	8.677	0.04289	1.661
519	106.622	77.502	29.12	85.942	99.839	78.994	20.844	91.231	51.537	7.077	9.016	0.04542	1.446
520	118.483	76.761	41.722	89.334	108.005	79.999	28.006	70.502	70.751	6.824	8.523	0.0441	1.557
521	111.03	76.473	34.557	86.738	102.679	78.767	23.912	84.325	58.109	7.144	8.983	0.04583	1.427
522	121.503	85.005	36.499	95.855	112.84	87.363	25.476	79.231	58.802	7.389	9.286	0.04581	1.476
523	97.13	60.15	36.98	70.531	85.838	62.877	22.961	71.137	50.529	7.09	9.087	0.04703	1.27
524	156.403	110.019	46.384	124.379	147.31	112.913	34.397	76.159	81.324	7.6	9.476	0.04612	1.596
525	121.007	87.529	33.478	97.615	113.686	89.579	24.107	87.227	61.188	7.173	9.124	0.0447	1.56
526	100.177	67.721	32.456	77.204	91.271	70.17	21.101	76.038	50.917	6.985	8.768	0.04447	1.456
527	114.839	74.762	40.077	86.692	104.765	77.656	27.109	77.995	64.854	7.171	8.863	0.0458	1.431
528	127.092	85.923	41.168	98.272	117.55	88.633	28.918	76.144	69.601	7.271	9.111	0.04508	1.54
529	113.147	70.452	42.695	83.017	101.709	73.67	28.039	76.495	63.068	7.327	9.057	0.0475	1.313
530	99.82	69.422	30.397	78.161	92.009	71.238	20.771	81.063	54.48	6.773	8.606	0.04237	1.611
531	111.709	73.569	38.139	84.795	101.386	76.499	24.887	69.163	58.95	7.085	8.981	0.04501	1.466
532	125.984	93.407	32.576	103.378	119.171	95.482	23.689	94.423	59.156	7.372	9.472	0.04565	1.526
533	121.743	83.843	37.899	95.299	112.974	86.462	26.512	74.068	69.904	6.892	8.637	0.0424	1.719
534	147.545	101.257	46.288	115.23	137.898	103.897	34.001	75.587	79.338	7.529	9.378	0.04599	1.565
535	122.943	81.692	41.251	93.793	112.928	84.226	28.702	71.962	70.272	7.069	8.841	0.044	1.592
536	108.323	78.49	29.832	87.029	100.844	80.122	20.722	82.884	56.964	6.756	8.597	0.04136	1.75
537	103.923	77.245	26.678	85.039	97.752	78.682	19.07	81.426	53.502	6.46	8.146	0.04042	1.814
538	138.98	102.212	36.768	113.369	131.527	104.291	27.236	86.618	62.887	7.64	9.674	0.0471	1.48
539	136.23	100.904	35.327	112.265	129.356	103.72	25.636	95.092	67.11	7.359	9.588	0.04482	1.63
540	138.055	93.018	45.037	107.033	128.34	96.379	31.96	79.491	74.719	7.593	9.482	0.04755	1.428
541	130.73	82.122	48.609	96.793	118.965	85.707	33.258	76.205	73.785	7.553	9.45	0.04886	1.31
542	136.87	93.383	43.488	106.502	127.372	96.067	31.304	71.947	80.963	7.018	8.786	0.04296	1.743
543	146.019	102.849	43.17	116.621	137.783	106.04	31.743	79.599	83.318	7.239	9.017	0.04463	1.667
544	92.118	66.232	25.886	73.451	85.027	67.663	17.364	81.384	48.278	6.54	8.346	0.04069	1.711
545	115.608	85.821	29.787	94.743	108.884	87.673	21.211	95.847	55.098	7.133	9.274	0.04434	1.568
546	125.786	89.633	36.153	100.334	117.72	91.641	26.079	83.705	63.04	7.318	9.268	0.04488	1.563
547	107.782	69	38.782	80.206	97.454	71.582	25.872	78.504	58.867	7.255	9.109	0.04631	1.365
548	112.731	76.113	36.618	86.928	103.546	78.619	24.927	75.561	60.998	7.035	8.736	0.04474	1.498
549	126.82	86.057	40.762	98.561	117.166	89.259	27.907	69.277	71.267	6.929	8.662	0.04336	1.663
550	114.703	78.611	36.092	89.432	105.71	81.293	24.417	71.279	61.804	6.831	8.527	0.04322	1.618
551	117.815	87.513	30.302	96.348	110.709	89.167	21.542	94.615	52.03	7.394	9.593	0.04577	1.48
552	108.973	75.072	33.901	85.039	100.7	77.208	23.492	84.885	57.657	7.137	9.033	0.04513	1.462
553	130.519	71.774	58.745	88.18	114.274	75.132	39.141	63.242	82.319	7.312	9.306	0.04963	1.232
554	121.269	92.328	28.941	101.016	115.182	93.934	21.248	88.652	56.013	6.952	8.865	0.04284	1.714
555	119.526	76.758	42.768	89.37	108.431	79.84	28.591	71.869	64.302	7.311	9.244	0.04671	1.39
556	107.399	70.276	37.123	81.28	97.681	73.079	24.602	80.201	57.268	7.237	9.094	0.04639	1.364
557	96.406	64.011	32.395	73.398	87.343	66.426	20.917	83.96	45.642	7.392	9.275	0.04822	1.222
558	110.279	77.85	32.429	87.496	102.585	79.952	22.633	86.083	53.664	7.2	9.035	0.04641	1.394
559	132.02	77.693	54.327	92.935	117.488	80.658	36.83	64.493	77.293	7.417	9.431	0.04883	1.293
560	134.641	86.513	48.128	100.647	122.811	89.566	33.245	65.44	78.7	7.138	9.072	0.04466	1.583
561	122.132	90.426	31.706	99.802	115.144	92.13	23.014	88.409	56.119	7.281	9.229	0.04508	1.543
562	109.51	71.989	37.521	83.022	99.668	74.698	24.97	76.663	58.973	7.137	8.861	0.04584	1.406
563	111.536	69.555	41.982	81.565	99.868	72.414	27.455	70.466	62.226	7.136	8.981	0.04609	1.385
564	94.01	62.259	31.75	71.436	84.952	64.678	20.275	78.395	48.272	6.985	8.705	0.045	1.391
565	116.455	77.72	38.735	89.062	106.829	80.179	26.65	77.115	63.43	7.157	8.936	0.04548	1.464
566	129.468	97.091	32.377	107.12	123.053	99.154	23.899	89.626	63.765	7.096	9.051	0.04338	1.709
567	132.127	94.804	37.323	106.397	124.571	97.31	27.26	86.125	66.549	7.353	9.217	0.04648	1.487
568	155.688	94.922	60.766	112.805	141.323	98.547	42.776	63.991	94.656	7.562	9.527	0.04762	1.453
569	112.408	80.633	31.775	89.84	104.734	82.393	22.342	82.427	53.149	7.2	9.092	0.04491	1.501
570	123.748	82.119	41.629	94.526	113.959	84.809	29.15	79.532	67.634	7.379	9.161	0.04713	1.393
571	116.972	88.695	28.277	97.061	110.617	90.282	20.335	88.19	53.962	6.943	8.921	0.04263	1.707
572	140.669	101.913	38.756	113.822	132.981	104.243	28.738	88.705	66.916	7.686	9.712	0.04776	1.444
573	129.111	98.048	31.063	107.358	122.024	100.025	21.999	90.941	56.614	7.261	9.378	0.04357	1.693
574	124.713	80.486	44.227	93.704	113.442	83.836	29.606	65.609	74.956	6.893	8.692	0.04377	1.606
575	104.845	68.543	36.303	79.248	94.766	71.489	23.276	71.533	56.004	7.003	8.842	0.04477	1.45
576	97.399	70.233	27.166	77.753	90.43	71.415	19.015	95.877	47.214	7.038	9.197	0.04497	1.43
577	110.052	77.041	33.011	86.784	102.061	79.145	22.917	78.451	60.406	6.857	8.609	0.04258	1.651
578	106.681	73.036	33.644	82.89	98.22	75.224	22.996	87.585	52.096	7.35	9.225	0.0477	1.298
579	108.486	62.669	45.818	75.683	95.315	65.867	29.448	77.984	59.841	7.565	9.531	0.0505	1.132
580	96.966	68.509	28.457	76.606	89.655	70.081	19.574	85.649	47.477	6.937	8.727	0.04494	1.423
581	99.227	67.064	32.163	76.54	90.176	69.722	20.454	72.335	50.804	6.906	8.698	0.04333	1.528
582	143.617	110.092	33.525	120.62	137.599	112.13	25.47	90.511	66.181	7.256	9.213	0.04383	1.742
583	106.813	71.079	35.734	81.794	97.358	74.012	23.346	66.847	66.38	6.439	8.028	0.04024	1.81
584	117.42	78.017	39.403	89.614	107.976	80.432	27.544	77.006	69.405	6.95	8.676	0.04432	1.546
585	150.773	108.167	42.605	121.917	142.958	111.396	31.562	83.594	74.402	7.677	9.606	0.04771	1.479
586	123.006	85.127	37.878	96.681	114.271	87.885	26.385	78.048	64.344	7.222	8.969	0.04537	1.51
587	117.491	85.726	31.766	94.952	110.179	87.339	22.841	87.176	59.125	7.054	9.021	0.04324	1.651
588	139.132	91.198	47.933	105.747	128.085	94.578	33.507	68.807	81.107	7.223	9.028	0.04467	1.609
589	124.587	70.775	53.812	85.793	109.633	73.873	35.76	68.879	72.783	7.467	9.565	0.05048	1.181
590	119.212	84.703	34.509	95.146	111.137	87.151	23.986	76.569	59.919	7.049	8.826	0.04391	1.6
591	113.798	81.699	32.098	91.054	106.447	83.357	23.091	91.371	55.461	7.289	9.273	0.04632	1.42
592	113.022	79.009	34.013	89.093	105.061	81.109	23.952	82.739	62.718	6.93	8.765	0.04327	1.615
593	137.373	105.268	32.105	115.517	131.316	107.618	23.698	94.62	60.556	7.356	9.493	0.04478	1.645
594	130.647	80.811	49.836	95.596	118.229	84.28	33.949	68.423	82.844	7.053	8.781	0.04503	1.533
595	102.364	72.451	29.912	81.145	94.667	74.385	20.282	79.94	54.507	6.756	8.539	0.04182	1.672
596	115.493	77.228	38.266	88.722	105.961	80.103	25.858	74.195	63.553	7.014	8.71	0.04469	1.511
597	113.378	75.821	37.558	86.996	103.797	78.595	25.202	70.65	65.035	6.815	8.544	0.04282	1.635
598	141.562	87.031	54.531	103.202	128.044	90.78	37.264	64.257	86.355	7.326	9.249	0.04616	1.496
599	112.582	83.337	29.245	91.91	106.093	84.818	21.276	90.05	57.48	6.861	8.786	0.04279	1.667
600	133.861	99.805	34.055	110.445	126.966	102.184	24.782	92.156	64.995	7.281	9.38	0.0441	1.672
601	118.95	82.761	36.189	93.427	110.583	84.849	25.734	74.848	68.658	6.804	8.493	0.04155	1.779
602	114.584	76.543	38.041	87.71	104.798	79.166	25.632	74.489	59.709	7.223	9.066	0.04563	1.445
603	147.95	87.571	60.378	105.067	133.136	91.033	42.103	62.338	89.04	7.578	9.593	0.0497	1.305
604	133.153	83.715	49.438	97.982	120.864	86.542	34.322	68.216	74.985	7.456	9.433	0.04669	1.438
605	122.569	85.29	37.279	96.522	114.124	87.721	26.403	74.713	70.588	6.825	8.442	0.04235	1.732
606	150.94	105.103	45.837	119.296	141.647	108.12	33.526	77.207	77.946	7.633	9.564	0.04694	1.519
607	143.358	92.599	50.759	107.807	131.427	95.997	35.429	65.15	83.165	7.325	9.211	0.04527	1.578
608	124.744	88.661	36.083	99.202	117.027	90.29	26.736	89.908	65.864	7.299	9.283	0.04527	1.534
609	133.829	93.911	39.919	106.008	125.328	96.348	28.98	80.201	67.908	7.435	9.283	0.04656	1.482
610	112.982	76.93	36.052	87.734	104.195	79.504	24.691	69.598	71.07	6.453	8.014	0.04015	1.863
611	130.644	96.285	34.358	106.811	123.636	98.399	25.237	86.304	68.424	7.04	8.975	0.04251	1.779
612	136.852	90.556	46.296	104.873	126.67	93.975	32.696	78.281	77.271	7.504	9.408	0.04674	1.468
613	112.27	84.169	28.101	92.21	105.591	85.519	20.071	90.75	55.065	6.831	8.826	0.04194	1.736
614	121.262	85.807	35.454	96.482	113.35	88.048	25.302	84.791	64.408	7.136	9.027	0.0444	1.575
615	117.953	76.913	41.04	89.018	107.197	79.929	27.268	65.201	70.219	6.767	8.557	0.04251	1.671
616	124.241	92.964	31.276	102.223	117.393	94.638	22.754	88.293	56.658	7.246	9.253	0.04439	1.604
617	132.806	94.402	38.404	106.211	124.898	96.867	28.031	80.879	73.786	7.069	8.879	0.04364	1.687
618	128.387	92.906	35.481	103.579	120.537	95.1	25.437	85.797	57.784	7.61	9.621	0.04725	1.425
619	111.627	73.476	38.15	84.905	101.993	76.361	25.633	76.964	64.709	6.937	8.578	0.04432	1.515
620	112.733	84.709	28.024	93.106	106.353	86.483	19.87	99.894	47.967	7.378	9.688	0.04651	1.415
621	117.185	88.906	28.279	97.443	111.106	90.611	20.495	86.748	59.712	6.645	8.487	0.04054	1.891
622	96.469	64.323	32.145	73.592	87.564	66.606	20.958	75.927	52.818	6.839	8.595	0.04306	1.532
623	126.217	89.225	36.992	100.515	118.124	91.711	26.413	87.068	62.99	7.518	9.533	0.0467	1.445
624	104.071	79.387	24.684	86.257	97.57	80.6	16.97	89.71	48.147	6.674	8.67	0.04085	1.784
625	138.413	100.109	38.304	111.991	130.727	102.623	28.104	86.929	66.466	7.579	9.545	0.04734	1.459
626	137.418	90.773	46.646	105.215	127.102	94.272	32.83	76.101	79.843	7.352	9.157	0.04643	1.489
627	121.498	77.212	44.285	90.249	109.735	80.506	29.229	67.334	68.625	7.108	9.049	0.04573	1.453
628	138.415	100.083	38.331	111.883	130.732	102.458	28.274	83.611	68.406	7.426	9.324	0.04601	1.545
629	113.259	78.425	34.834	88.858	104.805	80.885	23.92	82.353	58.189	7.231	9.086	0.04504	1.487
630	128.946	77.089	51.857	91.743	115.113	80.058	35.055	69.808	70.786	7.653	9.755	0.05044	1.208
631	112.213	73.863	38.35	85.267	102.346	76.728	25.618	77.644	60.076	7.24	9.042	0.04606	1.405
632	132.381	93.263	39.118	105.411	124.432	95.901	28.531	86.684	70.222	7.379	9.243	0.04695	1.456
633	106.146	70.065	36.081	80.504	96.468	72.522	23.947	80.736	51.567	7.456	9.319	0.04849	1.245
634	133.236	93.768	39.468	106.057	124.927	96.622	28.305	85.755	63.131	7.727	9.628	0.04917	1.329
635	127.324	90.25	37.074	101.309	119.225	92.351	26.874	79.744	66.968	7.157	8.996	0.04421	1.617
636	103.824	73.517	30.307	82.208	95.843	75.391	20.453	82.711	50.731	7.061	8.933	0.04366	1.54
637	100.407	72.389	28.019	80.313	93.351	73.793	19.558	87.719	48.828	7.012	8.957	0.0443	1.486
638	121.191	90.328	30.863	99.481	113.823	92.31	21.513	99.027	52.832	7.431	9.774	0.04541	1.52
639	113.359	83.427	29.932	92.112	106.048	85.144	20.903	84.25	52.922	7.06	9.035	0.04338	1.62
640	115.737	76.199	39.538	88.161	105.648	79.417	26.231	66.678	72.862	6.567	8.227	0.04108	1.783
641	118.381	74.425	43.956	87.299	107.003	77.448	29.555	77.683	62.627	7.557	9.471	0.04963	1.225
642	99.193	69.212	29.98	77.841	91.41	71.057	20.353	82.243	51.226	6.912	8.691	0.0437	1.513
643	129.608	75.918	53.69	91.601	115.469	79.667	35.802	68.718	79.24	7.372	9.309	0.04758	1.355
644	125.277	75.934	49.344	90.122	112.218	79.074	33.144	66.879	75.855	7.153	9.012	0.04621	1.427
645	113.783	79.464	34.319	89.703	105.628	81.74	23.888	80.662	60.352	7.032	8.839	0.04423	1.548
646	108.267	73.14	35.127	83.518	98.987	75.784	23.203	73.003	57.217	6.935	8.661	0.04402	1.525
647	119.485	84.925	34.559	95.262	111.596	87.096	24.5	82.053	61.679	7.144	9.06	0.04404	1.593
648	100.98	68.353	32.627	77.933	92.319	70.739	21.579	83.041	49.32	7.226	9.044	0.04702	1.308
649	128.23	87.938	40.292	100.376	118.993	91.068	27.925	71.849	73.453	6.922	8.67	0.0429	1.71
650	119.214	82.164	37.05	93.108	110.173	84.576	25.597	71.617	69.453	6.749	8.493	0.0407	1.849
651	130.718	98.199	32.519	108.144	124.133	100.15	23.984	84.292	60.952	7.119	9	0.04368	1.689
652	141.211	90.487	50.724	106.157	129.437	94.517	34.92	68.63	85.183	7.296	9.127	0.0461	1.516
653	99.289	63.88	35.409	74.238	89.186	66.764	22.423	75.612	51.748	7.072	8.89	0.04632	1.328
654	117.141	80.589	36.551	91.636	108.156	83.376	24.78	72.108	63.371	6.906	8.583	0.04315	1.636
655	126.489	90.495	35.994	101.068	118.82	92.192	26.628	90.377	62.351	7.534	9.501	0.04743	1.407
656	119.919	82.257	37.663	93.625	111.19	84.843	26.347	83.268	64.131	7.251	9.089	0.04622	1.441
657	112.427	80.803	31.625	90.158	104.921	82.777	22.144	85.724	53.942	7.209	9.177	0.04522	1.482
658	121.138	63.827	57.311	79.002	104.205	66.4	37.805	63.932	71.866	7.443	9.507	0.05188	1.088
659	133.992	82.876	51.117	97.582	120.802	85.972	34.83	64.683	75.375	7.374	9.388	0.04821	1.347
660	116.502	82.317	34.185	92.304	108.334	84.288	24.046	78.439	56.681	7.196	9.034	0.04501	1.509
661	141.844	92.981	48.863	107.775	131.046	96.139	34.906	73.517	83.046	7.379	9.274	0.04616	1.521
662	148.603	102.497	46.106	116.589	139.075	105.345	33.73	73.596	81.767	7.371	9.26	0.04486	1.65
663	123.142	86.845	36.296	97.617	114.987	88.932	26.055	89.465	58.13	7.656	9.6	0.04881	1.311
664	94.961	68.274	26.687	75.591	87.855	69.459	18.396	89.327	43.036	7.144	9.117	0.04552	1.382
665	95.937	59.984	35.953	70.434	85.521	62.891	22.63	75.642	54.16	6.987	8.763	0.04479	1.399
666	122.742	94.492	28.25	103.302	116.798	96.554	20.243	93.052	55.683	6.935	9.017	0.0424	1.763
667	118.528	79.015	39.513	90.992	108.835	82.071	26.764	72.36	68.627	6.951	8.687	0.04311	1.637
668	113.66	72.8	40.86	84.768	102.842	75.732	27.11	70.541	66.287	6.927	8.676	0.0443	1.516
669	122.612	86.241	36.371	97.212	114.151	88.742	25.409	77.496	61.884	7.198	8.919	0.04479	1.551
670	139.05	102.421	36.63	114.075	132.089	105.068	27.021	94.833	65.365	7.702	9.875	0.04776	1.444
671	104.321	74.152	30.169	82.758	96.573	75.85	20.723	83.355	52.285	6.99	8.857	0.04332	1.569
672	120.844	88.13	32.714	98.14	113.754	90.332	23.422	82.343	65.082	6.826	8.668	0.04189	1.777
673	145.948	87.688	58.259	104.737	131.498	91.357	40.142	60.552	94.952	7.158	8.996	0.04602	1.516
674	109.084	77.545	31.539	86.79	101.548	79.412	22.136	83.857	53.105	7.084	8.862	0.04524	1.462
675	112.528	84.333	28.195	92.853	105.903	86.327	19.576	97.081	53.217	6.956	9.223	0.04312	1.645
676	102.692	70.945	31.747	80.115	94.528	72.909	21.619	73.639	59.012	6.612	8.32	0.04087	1.745
677	110.902	76.167	34.735	86.548	102.429	78.607	23.822	76.634	63.005	6.826	8.501	0.04265	1.644
678	122.165	78.858	43.307	91.432	110.869	81.713	29.156	63.187	74.055	6.787	8.576	0.04261	1.679
679	123.067	89.139	33.928	99.387	115.63	91.265	24.365	85.038	61.15	7.181	9.068	0.04454	1.58
680	111.709	81.326	30.383	90.153	104.406	83.026	21.38	84.292	59.098	6.78	8.681	0.0415	1.759
681	118.996	81.45	37.546	92.905	109.816	84.449	25.367	71.239	65.003	6.914	8.59	0.0433	1.632
682	121.051	89.403	31.648	98.689	113.881	91.093	22.788	91.13	54.178	7.452	9.53	0.04587	1.486
683	133.533	82.502	51.031	97.571	120.563	86.076	34.488	67.079	76.421	7.397	9.362	0.04818	1.349
684	113.536	77.211	36.325	88.015	104.974	79.536	25.438	82.089	58.224	7.205	8.897	0.04715	1.356
685	133.718	97.421	36.297	108.78	126.254	100.042	26.212	77.241	69.815	6.976	8.73	0.04269	1.773
686	126.873	92.329	34.544	102.801	119.818	94.293	25.525	89.988	66.107	7.195	9.165	0.04463	1.595
687	123.395	82.502	40.893	94.835	113.837	85.335	28.502	78.919	64.82	7.387	9.122	0.04765	1.362
688	130.812	89.195	41.617	101.898	121.504	92.096	29.408	75.41	74.462	7.138	8.861	0.04422	1.62
689	124.212	87.4	36.811	98.509	116	89.764	26.236	83.126	64.153	7.303	9.169	0.04546	1.514
690	109.367	69.403	39.964	80.952	98.285	72.286	25.999	64.431	67.554	6.662	8.398	0.04187	1.669
691	115.184	77.463	37.721	88.604	106.066	79.873	26.194	82.832	62.651	7.249	9.146	0.04603	1.427
692	120.528	90.581	29.947	99.539	113.775	92.421	21.354	84.32	61.26	6.708	8.605	0.04065	1.894
693	113.69	85.807	27.883	94.145	107.697	87.369	20.328	94.467	48.394	7.272	9.301	0.04596	1.453
694	150.193	105.33	44.863	119.494	141.485	108.499	32.986	79.425	83.328	7.435	9.285	0.04542	1.624
695	130.774	92.504	38.271	104.103	122.389	94.96	27.43	79.636	65.781	7.375	9.315	0.04517	1.562
696	115.854	82.551	33.303	92.461	108.072	84.656	23.416	83.692	57.687	7.164	9.072	0.04482	1.522
697	96.169	63.789	32.38	73.196	87.184	66.202	20.983	78.886	50.769	7.002	8.766	0.04438	1.44
698	124.621	89.009	35.612	99.988	117.015	91.475	25.54	81.178	69.592	6.892	8.687	0.04288	1.709
699	126.267	92.888	33.38	103.068	119.263	94.97	24.293	94.765	58.823	7.516	9.702	0.04689	1.445
700	126.856	87.876	38.98	99.864	117.932	90.83	27.102	80.654	62.762	7.506	9.399	0.04729	1.406
701	135.221	97.988	37.233	109.261	127.457	100.163	27.295	85.878	64.837	7.511	9.49	0.04628	1.514
702	109.111	71.52	37.591	82.312	99.094	73.921	25.173	70.176	62.817	6.874	8.721	0.04251	1.63
703	103.498	65.215	38.283	76.118	92.607	67.873	24.734	77.644	52.553	7.407	9.379	0.0485	1.224
704	103.949	70.466	33.482	80.284	95.256	72.797	22.459	77.071	55.379	6.878	8.553	0.04422	1.493
705	105.555	67.942	37.613	78.817	94.993	70.728	24.265	68.213	60.218	6.797	8.616	0.04344	1.537
706	131.32	89.963	41.357	102.345	122.269	92.383	29.886	73.345	79.856	6.88	8.527	0.04204	1.796
707	112.05	78.178	33.872	87.996	103.951	80.019	23.932	92.93	50.681	7.726	9.705	0.05035	1.19
708	123.187	73.263	49.924	87.673	109.845	76.588	33.257	67.669	73.895	7.182	8.971	0.04823	1.299
709	120.552	71.725	48.827	85.653	107.058	74.95	32.109	68.577	67.005	7.473	9.467	0.0493	1.233
710	109.228	75.148	34.081	84.945	100.691	77.072	23.619	76.541	60.312	6.908	8.725	0.04247	1.649
711	120.235	92.664	27.571	100.877	113.399	94.616	18.783	98.615	48.669	7.238	9.545	0.04379	1.639
712	114.241	81.82	32.421	91.448	106.618	83.863	22.756	83.658	57.375	7.091	8.936	0.04395	1.576
713	115.76	70.769	44.991	83.504	103.134	73.689	29.445	70.95	60.756	7.46	9.445	0.0493	1.221
714	118.073	79.637	38.436	90.991	108.659	82.157	26.502	73.265	65.35	7.035	8.876	0.04378	1.589
715	94	57.618	36.382	67.929	82.926	60.43	22.495	70.994	55.399	6.729	8.5	0.0439	1.442
716	118.055	81.291	36.763	92.486	109.444	84.007	25.438	74.178	68.037	6.762	8.384	0.04254	1.69
717	112.37	80.803	31.566	89.927	105.163	82.308	22.855	93.788	55.985	7.227	9.314	0.04587	1.443
718	89.85	58.407	31.444	67.511	80.792	60.87	19.922	77.861	49.883	6.841	8.559	0.04362	1.456
719	109.899	69.76	40.139	81.474	99.26	72.581	26.678	76.016	63.246	7.043	8.764	0.04594	1.394
720	111.426	85.327	26.1	92.989	105.382	86.792	18.59	86.75	53.922	6.593	8.464	0.0403	1.88
721	106.049	72.345	33.704	82.136	97.682	74.363	23.319	84.578	58.316	7.02	8.791	0.04467	1.476
722	126.124	93.891	32.233	103.749	119.365	95.94	23.425	83.613	62.887	6.928	8.807	0.04252	1.757
723	116.262	82.864	33.398	92.429	108.569	84.359	24.209	90.41	56.968	7.387	9.416	0.04618	1.437
724	120.134	68.58	51.555	83.476	105.993	72.217	33.775	77.38	66.603	7.792	9.865	0.05153	1.122
725	123.719	86.943	36.776	98.087	115.372	89.445	25.926	74.887	68.754	6.911	8.623	0.04241	1.734
726	136.223	91.567	44.656	105.248	126.319	94.713	31.607	74.198	75.968	7.289	9.047	0.046	1.516
727	121.598	73.597	48	86.656	108.118	75.925	32.192	62.315	68.438	7.174	9.163	0.04775	1.318
728	122.47	85.363	37.106	96.644	113.951	87.991	25.96	80.078	64.308	7.211	8.969	0.04468	1.556
729	116.755	85.562	31.193	94.938	109.551	87.632	21.919	80.385	59.467	6.815	8.596	0.04181	1.762
730	118.031	88.95	29.081	97.476	111.503	90.463	21.04	87.469	58.107	6.795	8.673	0.04154	1.801
731	114.938	66.579	48.359	79.978	100.734	69.6	31.134	62.693	73.833	6.885	8.721	0.04471	1.462
732	97.719	74.163	23.556	80.445	90.934	75.201	15.733	96.4	41.8	6.88	9.117	0.04259	1.606
733	112.24	81.067	31.173	90.074	104.666	82.778	21.888	85.635	52.203	7.254	9.238	0.04512	1.488
734	101.507	68.864	32.643	78.446	92.783	71.277	21.507	74.834	54.892	6.791	8.484	0.0431	1.558
735	102.723	70.743	31.98	79.598	94.486	72.154	22.332	91.303	48.841	7.453	9.366	0.04826	1.253
736	113.803	83.588	30.215	92.362	106.885	85.101	21.784	79.711	58.599	6.723	8.496	0.04148	1.774
737	120.507	74.653	45.854	88.074	108.74	77.742	30.998	73.717	69.464	7.367	9.332	0.04659	1.392
738	125.505	88.811	36.694	99.621	117.365	90.748	26.617	75.986	70.928	6.874	8.615	0.04159	1.816
739	105.085	78.686	26.4	85.982	98.248	79.85	18.398	92.713	50.586	6.779	8.858	0.04171	1.714
740	101.273	64.468	36.805	74.97	90.94	66.985	23.955	77.975	54.286	7.173	8.991	0.04661	1.319
741	120.213	84.701	35.512	95.459	112.162	87.108	25.055	80.966	64.646	7.081	8.893	0.04345	1.638
742	121.267	90.647	30.62	99.508	114.422	92.052	22.37	89.039	56.329	7.167	9.208	0.04388	1.628
743	97.902	69.528	28.374	77.606	90.221	71.298	18.923	75.017	50.395	6.657	8.384	0.04114	1.701
744	118.294	89.687	28.606	98.279	112.225	91.306	20.919	84.096	59.161	6.666	8.512	0.04086	1.866
745	112.754	79.627	33.127	89.368	105.151	81.477	23.674	81.318	62.618	6.764	8.501	0.04268	1.661
746	129.999	76.729	53.27	91.521	115.712	79.426	36.285	63.405	75.023	7.372	9.347	0.04952	1.252
747	119.674	77.537	42.137	90.158	109.318	80.578	28.741	78.124	67.73	7.277	8.967	0.04646	1.41
748	112.905	82.769	30.136	91.474	105.649	84.387	21.263	98.983	49.362	7.516	9.825	0.04724	1.366
749	119.976	83.349	36.627	94.288	111.364	85.75	25.614	77.883	60.281	7.235	9.033	0.04577	1.471
750	115.756	84.686	31.07	93.76	108.512	86.384	22.129	88.351	52.432	7.335	9.358	0.04582	1.463
751	130.091	91.911	38.18	103.502	122.179	94.164	28.015	85.438	70.105	7.234	9.066	0.04578	1.521
752	113.96	82.082	31.878	91.333	106.336	83.831	22.504	89.408	54.279	7.337	9.303	0.04537	1.48
753	119.203	84.535	34.668	94.681	110.889	86.577	24.312	81.287	58.109	7.269	9.153	0.04448	1.557
754	138.062	93.915	44.147	107.574	128.381	97.17	31.21	75.89	74.049	7.445	9.373	0.04576	1.541
755	107.536	75.661	31.875	84.946	99.665	77.586	22.08	83.885	52.796	7.116	8.938	0.04547	1.438
756	129.395	82.17	47.224	96.224	117.614	85.529	32.085	71.574	71.687	7.413	9.378	0.04771	1.368
757	108.444	75.89	32.554	85.464	100.372	78.01	22.362	80.144	55.611	7.012	8.781	0.044	1.538
758	140.121	79.615	60.506	96.21	124.454	82.088	42.366	62.992	79.231	7.804	9.892	0.05296	1.118
759	124.305	76.094	48.211	90.529	111.929	79.829	32.1	74.056	71.84	7.419	9.274	0.04757	1.348
760	112.176	73.314	38.863	84.746	101.674	76.281	25.392	62.569	70.479	6.472	8.108	0.04059	1.801
761	121.446	77.405	44.041	90.492	110.351	80.562	29.789	70.698	72.132	7.087	8.921	0.04422	1.556
762	126.241	91.13	35.111	101.792	118.712	93.332	25.381	86.289	63.744	7.249	9.189	0.04484	1.573
763	117.782	75.725	42.057	88.125	107.167	78.603	28.564	73.563	69.885	7.056	8.851	0.04438	1.533
764	127.955	83.181	44.774	96.177	116.725	85.904	30.821	69.025	68.522	7.314	9.219	0.04635	1.447
765	127.785	84.17	43.615	97.422	117.499	87.384	30.114	77.025	69.959	7.43	9.283	0.04695	1.417
766	110.983	71.745	39.238	83.252	100.563	74.596	25.966	73.469	62.47	7.012	8.765	0.0448	1.474
767	101.733	75.416	26.317	82.719	94.731	76.713	18.018	98.143	44.88	7.151	9.437	0.04483	1.465
768	121.652	70.885	50.766	84.904	107.514	73.599	33.915	71.442	62.974	7.814	10.008	0.05335	1.053
769	127.999	93.246	34.753	103.833	120.569	95.465	25.105	86.856	60.991	7.378	9.351	0.0459	1.511
770	105.834	75.177	30.657	83.762	97.601	76.842	20.759	78.946	54.383	6.834	8.696	0.04156	1.71
771	147.359	111.379	35.98	122.758	140.583	113.846	26.737	84.895	69.844	7.269	9.212	0.0434	1.787
772	134.098	100.451	33.647	110.785	127.714	102.32	25.394	91.16	64.742	7.247	9.201	0.04455	1.64
773	114.74	82.277	32.463	91.741	107.329	83.948	23.381	90.967	55.866	7.323	9.318	0.04651	1.412
774	135.066	102.989	32.077	113.076	127.99	105.62	22.371	96.735	59.431	7.285	9.572	0.04333	1.744
775	119.875	70.901	48.973	84.855	106.342	74.112	32.23	69.333	72.052	7.175	9.059	0.04723	1.34
776	108.479	81.187	27.292	89.221	102.289	82.686	19.603	84.729	56.825	6.515	8.324	0.04038	1.849
777	124.539	91.315	33.224	101.22	117.571	93.045	24.526	88.952	58.689	7.339	9.233	0.04637	1.468
778	132.178	82.459	49.719	97.492	120.282	86.097	34.186	72.863	79.093	7.359	9.196	0.04764	1.381
779	147.319	100.953	46.366	115.354	137.473	104.294	33.179	69.234	84.962	7.092	8.859	0.04367	1.733
780	149.024	97.615	51.409	113.606	137.796	101.511	36.286	71.382	84.873	7.551	9.465	0.04679	1.506
781	111.247	85.39	25.856	92.883	103.967	87.34	16.627	96.314	47.635	6.848	9.131	0.04081	1.833
782	122.483	89.371	33.112	99.233	115.174	91.262	23.912	91.355	57.64	7.442	9.518	0.04609	1.476
783	116.154	82.591	33.563	92.691	108.428	84.822	23.607	82.353	58.514	7.093	8.917	0.04501	1.511
784	132.185	93.347	38.837	105.319	123.827	96.064	27.763	77.587	71.219	7.135	8.973	0.04363	1.681
785	132.586	101.369	31.217	111.428	126.026	104.129	21.897	96.353	59.708	7.152	9.435	0.04319	1.746
786	100.486	71.999	28.488	80.069	93.175	73.516	19.659	85.557	49.236	6.958	8.825	0.04384	1.516
787	139.409	96.645	42.764	110.041	130.503	99.81	30.693	77.82	77.885	7.285	9.119	0.04488	1.615
788	136.178	93.546	42.633	106.733	126.898	96.651	30.247	81.018	70.006	7.611	9.575	0.04725	1.443
789	131.151	95.119	36.032	106.279	123.765	97.536	26.23	83.883	70.713	7.037	8.927	0.04312	1.726
790	108.997	78.601	30.396	87.229	101.249	80.219	21.03	89.529	51.285	7.257	9.359	0.04474	1.497
791	111.155	81.13	30.025	89.933	103.969	82.915	21.054	84.232	56.84	6.858	8.771	0.04219	1.699
792	107.523	75.531	31.992	85.061	99.58	77.802	21.778	82.073	52.018	7.164	8.966	0.04566	1.425
793	97.811	65.43	32.381	74.642	88.968	67.479	21.488	77.116	53.182	6.861	8.608	0.04351	1.508
794	109.763	75.093	34.67	85.207	101.211	77.205	24.006	77.451	59.595	6.929	8.639	0.04411	1.531
795	126.466	90.096	36.37	101.006	118.399	92.31	26.089	79.854	64.032	7.217	9.076	0.0446	1.585
796	125.561	70.069	55.492	85.187	109.979	72.791	37.188	66.798	76.961	7.322	9.289	0.04939	1.231
797	107.558	80.948	26.61	88.968	101.4	82.752	18.649	94.885	52.458	6.726	8.896	0.04205	1.705
798	141.254	100.747	40.507	113.132	133	103.198	29.801	86.077	68.552	7.713	9.733	0.04752	1.455
799	113.414	78.446	34.967	88.928	105.009	80.887	24.122	77.823	62.842	6.917	8.631	0.04299	1.633
800	126.95	83.197	43.754	96.148	116.422	86.011	30.411	75.017	69.6	7.398	9.285	0.04639	1.446
801	98.288	64.709	33.579	74.553	88.952	67.354	21.598	80.891	49.903	7.19	8.998	0.04663	1.312
802	100.895	72.793	28.102	80.76	93.775	74.252	19.522	84.971	52.962	6.69	8.574	0.0418	1.672
803	133.584	97.251	36.333	108.439	126.194	99.562	26.633	83.003	67.397	7.227	9.112	0.0446	1.625
804	130.124	84.134	45.991	97.788	118.913	87.225	31.688	71.158	71.98	7.387	9.241	0.0465	1.447
805	114.333	71.615	42.718	84.223	102.716	74.976	27.74	71.021	63.523	7.198	9.044	0.04685	1.354
806	101.424	72.427	28.997	80.695	94.078	74.004	20.073	84.964	51.574	6.889	8.812	0.04311	1.572
807	125.817	78.969	46.848	92.313	113.446	81.747	31.699	62.942	72.83	7.05	8.849	0.04598	1.451
808	123.906	90.207	33.699	100.403	116.564	92.323	24.241	77.579	65.956	6.803	8.488	0.04165	1.811
809	132.89	96.292	36.598	107.585	125.336	98.709	26.628	83.617	68.814	7.175	9.084	0.04419	1.651
810	115.021	77.818	37.203	88.726	105.883	80.148	25.735	75.751	64.422	6.957	8.636	0.04401	1.56
811	114.621	84.828	29.793	93.412	107.722	86.257	21.465	87.746	54.021	7.099	9.097	0.04395	1.588
812	93.524	65.079	28.445	73.261	85.976	66.904	19.072	82.676	48.596	6.757	8.503	0.04336	1.507
813	138.755	89.293	49.463	104.215	126.96	92.843	34.117	67.221	80.13	7.252	9.096	0.04637	1.487
814	157.864	99.635	58.229	117.12	144.808	103.277	41.531	64.699	95.319	7.505	9.42	0.04724	1.496
815	101.859	69.575	32.284	78.893	93.451	71.614	21.838	79.467	54.043	6.924	8.664	0.04387	1.509
816	120.117	88.771	31.346	98.046	113.069	90.534	22.534	85.679	58.477	7.045	8.987	0.04321	1.67
817	107.81	72.559	35.252	83.028	99.018	75.033	23.985	79.02	62.057	6.883	8.576	0.04348	1.562
818	122.34	83.602	38.739	95.45	113.407	86.471	26.937	74.359	71.54	6.918	8.629	0.04225	1.732
819	161.353	101.856	59.497	119.813	148.226	105.606	42.619	65.989	93.4	7.718	9.767	0.04881	1.413
820	125.73	90.802	34.929	101.348	118.211	92.917	25.294	81.117	66.606	7.012	8.874	0.04284	1.72
821	123.291	86.174	37.117	97.536	114.602	89.003	25.599	70.004	68.27	6.796	8.491	0.04182	1.778
822	110.191	77.317	32.874	87.045	102.281	79.428	22.853	79.039	59.364	6.841	8.581	0.04318	1.607
823	124.202	84.264	39.937	96.376	114.712	87.208	27.505	68.951	73.015	6.773	8.475	0.042	1.758
824	112.869	71.89	40.978	84.049	102.276	74.935	27.341	75.272	66.192	7.081	8.883	0.0447	1.486
825	117.94	80.689	37.252	91.981	108.959	83.493	25.467	77.856	62.02	7.199	8.959	0.04509	1.503
826	138.348	96.437	41.911	109.484	129.511	99.471	30.041	78.163	74.969	7.313	9.037	0.04494	1.607
827	120.685	71.979	48.706	86.012	107.196	75.42	31.775	68.81	69.047	7.347	9.326	0.04844	1.278
828	124.926	85.162	39.763	97.063	115.435	87.878	27.557	77.8	61.595	7.514	9.374	0.0474	1.387
829	124.527	85.325	39.201	97.247	115.619	88.061	27.558	79.116	64.702	7.291	9.011	0.04657	1.437
830	121.635	88.37	33.265	98.224	114.18	90.247	23.933	88.537	58.341	7.338	9.335	0.04532	1.521
831	113.894	85.231	28.663	93.647	107.119	86.911	20.208	85.006	52.83	6.905	8.826	0.04261	1.687
832	100.547	65.669	34.878	75.725	90.866	68.155	22.711	76.322	54.148	6.999	8.745	0.04493	1.421
833	135.315	76.495	58.819	93.121	119.544	79.909	39.635	64.293	85.208	7.356	9.309	0.04847	1.315
834	135.72	98.012	37.708	109.561	127.771	100.456	27.315	84.073	63.662	7.579	9.545	0.04674	1.485
835	137.461	94.43	43.031	107.829	128.083	97.701	30.382	71.603	78.533	7.013	8.761	0.04359	1.698
836	123.909	83.588	40.321	95.713	114.382	86.379	28.003	74.863	68.466	7.125	8.882	0.04513	1.523
837	108.743	80.237	28.506	88.524	101.972	81.8	20.171	97.216	49.978	7.227	9.433	0.04561	1.449
838	149.003	102.904	46.098	117.217	139.814	105.918	33.896	83.798	77.765	7.799	9.8	0.04804	1.444
839	114.708	79.845	34.863	90.248	106.571	82.086	24.485	86.725	56.822	7.326	9.157	0.04741	1.351
840	86.916	54.743	32.173	64.045	77.25	57.443	19.807	72.058	52.906	6.551	8.227	0.04163	1.576
841	115.195	76.764	38.43	88.239	105.304	79.706	25.598	69.27	65.877	6.824	8.57	0.04294	1.632
842	119.416	88.703	30.713	97.772	112.508	90.404	22.105	87.484	54.453	7.195	9.141	0.04466	1.561
843	130.99	76.799	54.192	92.332	116.476	80.26	36.216	60.927	86.302	6.986	8.747	0.04577	1.467
844	143.318	99.135	44.183	113.299	134.747	102.574	32.173	82.055	81.104	7.41	9.246	0.04661	1.515
845	137.294	97.225	40.069	109.421	128.792	99.736	29.056	72.557	76.523	6.975	8.671	0.04207	1.831
846	119.988	89.612	30.376	98.847	112.87	91.835	21.035	98.655	54.679	7.244	9.576	0.04432	1.592
847	98.6	65.107	33.493	74.598	89.14	67.327	21.814	76.954	49.317	7.162	9.076	0.04578	1.362
848	124.696	91.84	32.856	101.697	117.213	93.939	23.274	96.512	55.891	7.528	9.847	0.04627	1.477
849	111.052	73.917	37.136	84.867	101.63	76.486	25.144	73.627	64.888	6.837	8.556	0.04304	1.606
850	117.027	78.324	38.703	89.989	107.577	81.195	26.382	78.374	63.679	7.192	8.927	0.04538	1.474
851	101.814	73.381	28.433	81.685	94.666	75.195	19.471	84.825	48.738	6.972	8.847	0.0442	1.499
852	145.85	96.313	49.536	111.439	134.622	99.848	34.775	67.826	81.352	7.356	9.328	0.04639	1.52
853	122.508	89.253	33.255	99.244	115.264	91.233	24.031	83.509	57.704	7.216	9.015	0.04522	1.531
854	128.726	93.014	35.712	103.808	121.186	95.119	26.067	78.775	70.579	6.907	8.708	0.04206	1.799
855	136.93	88.935	47.995	103.67	125.667	92.671	32.996	67.18	83.675	7.067	8.889	0.04389	1.655
856	116.601	63.959	52.641	77.778	100.864	66.234	34.63	60.101	71.597	7.07	8.957	0.04876	1.223
857	106.725	76.459	30.266	85.129	99.178	78.104	21.074	89.487	55.429	6.947	8.931	0.04313	1.6
858	120.5	82.143	38.357	93.52	111.595	84.483	27.112	84.979	63.449	7.388	9.327	0.04656	1.42
859	127.65	84.944	42.706	98.184	118.027	88.262	29.765	83.741	63.477	7.796	9.661	0.05095	1.208
860	102.547	68.995	33.551	78.635	93.873	71.017	22.857	82.823	54.529	7.133	9.058	0.04464	1.456
861	125.497	83.904	41.592	96.194	115.632	86.475	29.157	74.185	68.595	7.262	9.086	0.04491	1.541
862	136.79	79.761	57.029	95.913	122	82.87	39.13	69.082	76.521	7.754	9.852	0.05186	1.163
863	130.535	98.97	31.565	108.463	124.061	100.663	23.398	91.586	61.104	7.157	9.167	0.04339	1.716
864	105.174	81.537	23.637	88.25	99.955	82.397	17.558	94.186	45.415	6.787	8.765	0.04235	1.672
865	114.74	74.882	39.858	86.58	104.542	77.598	26.944	76.098	63.695	7.147	8.839	0.04565	1.439
866	148.944	94.602	54.342	111.382	136.698	98.724	37.974	68.046	90.537	7.425	9.256	0.04673	1.501
867	122.01	75.239	46.772	89.292	109.955	78.96	30.995	74.893	69.227	7.424	9.245	0.04805	1.315
868	119.622	89.491	30.131	98.443	113.105	91.112	21.993	90.875	55.018	7.211	9.222	0.04475	1.559
869	107.773	69.028	38.745	80.271	96.837	71.988	24.849	66.5	61.084	6.857	8.741	0.04383	1.519
870	102.56	74.702	27.858	82.607	95.358	76.232	19.126	85.311	50.965	6.834	8.728	0.04231	1.642
871	139.969	97.889	42.08	110.791	131.36	100.507	30.853	77.561	79.96	7.171	8.976	0.04359	1.717
872	129.39	86.908	42.482	99.839	119.667	89.925	29.743	80.891	67.327	7.601	9.512	0.04793	1.371
873	119.141	87.995	31.147	97.449	112.265	90.042	22.224	79.505	58.123	6.884	8.637	0.04278	1.698
874	119.978	76.038	43.94	89.27	109.077	79.366	29.711	80.076	65.635	7.5	9.289	0.04935	1.247
875	110.409	74.613	35.796	84.997	101.213	76.89	24.323	74.147	59.528	7.001	8.794	0.04359	1.566
876	93.906	69.483	24.424	75.976	87.629	70.149	17.48	92.309	44.229	6.84	8.818	0.04355	1.511
877	108.037	73.44	34.597	83.719	99.199	75.979	23.22	74.208	60.43	6.832	8.531	0.04267	1.624
878	116.093	81.932	34.161	92.21	107.902	84.364	23.538	72.113	62.619	6.738	8.407	0.04173	1.751
879	101.636	74.09	27.546	81.941	95.033	75.394	19.639	89.437	52.689	6.752	8.681	0.04272	1.609
880	101.911	74.141	27.77	81.837	94.668	75.421	19.247	90.701	46.771	7.165	9.242	0.04481	1.461
881	112.721	78.638	34.083	88.701	104.286	80.908	23.378	80.594	54.3	7.316	9.162	0.04611	1.419
882	102.838	64.373	38.465	75.555	91.87	67.398	24.471	70.005	60.537	6.873	8.706	0.04366	1.503
883	152.865	102.483	50.382	118.047	142.29	105.926	36.364	71.151	86.964	7.464	9.338	0.04599	1.579
884	113.522	84.79	28.732	92.822	106.509	85.978	20.531	91.681	52.245	7.072	9.182	0.04351	1.617
885	111.548	74.483	37.064	85.482	102.192	77.127	25.065	77.601	60.721	7.119	8.928	0.04491	1.479
886	109.944	69.075	40.868	81.032	98.85	72.123	26.728	72.277	64.278	7.005	8.816	0.04468	1.469
887	141.414	108.444	32.97	119.328	135.764	111.11	24.654	91.6	68.669	7.009	8.924	0.04233	1.86
888	142.394	80.177	62.217	97.718	126.668	83.244	43.424	68.875	79.287	8.025	10.341	0.0544	1.067
889	141.808	98.25	43.557	111.732	132.623	101.287	31.337	74.234	80.572	7.18	8.872	0.04379	1.705
890	116.93	69.371	47.559	83.08	103.66	72.791	30.869	66.371	72.713	7.028	8.898	0.04515	1.452
891	114.743	75.039	39.704	86.846	104.62	77.959	26.661	73.021	66.193	6.949	8.676	0.04442	1.52
892	111.826	66.76	45.066	79.047	98.774	69.183	29.591	66.225	64.976	7.098	9.03	0.0462	1.365
893	128.308	85.487	42.821	98.297	118.13	88.381	29.749	71.97	72.696	7.143	8.899	0.04464	1.571
894	103.419	70.325	33.094	79.847	94.886	72.327	22.559	78.944	56.533	6.875	8.616	0.04378	1.522
895	113.502	70.79	42.712	83.396	101.919	74.135	27.784	64.872	74.144	6.58	8.208	0.0425	1.639
896	110.502	78.342	32.16	87.729	102.955	80.115	22.84	90.174	52.14	7.352	9.236	0.04762	1.326
897	119.816	79.723	40.093	91.81	109.853	82.789	27.064	71.283	65.817	7.138	8.985	0.0442	1.562
898	115.475	85.438	30.037	94.299	108.726	87.086	21.64	82.422	58.711	6.754	8.509	0.04174	1.764
899	142.088	97.854	44.234	111.539	132.834	100.892	31.942	80.768	73.78	7.69	9.53	0.04796	1.424
900	115.023	76.106	38.918	87.645	105.245	78.844	26.401	84.067	56.575	7.676	9.648	0.04926	1.242
901	140.839	95.9	44.939	109.896	131.334	99.177	32.156	77.635	78.668	7.427	9.271	0.04612	1.531
902	126.506	93.222	33.284	103.083	119.258	94.996	24.262	90.804	62.981	7.167	9.217	0.04345	1.684
903	137.758	97.155	40.603	109.672	129.335	99.84	29.495	80.564	72.559	7.369	9.225	0.04566	1.559
904	115.587	82.585	33.003	92.156	108.243	84.112	24.131	87.93	62.752	6.983	8.876	0.04368	1.604
905	106.618	69.235	37.383	80.283	96.47	72.189	24.281	74.124	57.716	7.076	8.91	0.04524	1.427
906	116.678	72.92	43.757	85.671	104.834	76.089	28.745	71.093	64.308	7.252	9.155	0.04724	1.34
907	122.849	82.642	40.208	94.835	113.363	85.571	27.793	79.822	66.354	7.335	9.217	0.04634	1.44
908	150.639	112.271	38.368	124.485	143.425	115.016	28.409	86.159	71.744	7.482	9.537	0.04444	1.714
909	100.988	65.331	35.657	75.822	91.101	68.182	22.918	78.491	52.4	7.182	8.99	0.04688	1.306
910	101.612	55.458	46.154	67.242	86.682	57.522	29.16	62.247	57.3	7.163	9.156	0.04946	1.136
911	110.989	73.01	37.98	84.152	101.199	75.629	25.57	75.024	63.33	6.926	8.644	0.04431	1.512
912	168.44	101.748	66.692	121.712	153.533	105.802	47.731	61.253	103.151	7.748	9.827	0.0494	1.388
913	127.23	88.27	38.961	100.12	118.519	90.921	27.599	81.036	65.525	7.407	9.246	0.04656	1.453
914	118.235	77.372	40.863	89.694	108.267	80.407	27.86	73.45	73.723	6.83	8.528	0.04277	1.657
915	122.216	84.563	37.653	95.874	113.726	86.948	26.778	87.605	62.817	7.49	9.442	0.04773	1.363
916	117.546	82.276	35.271	92.948	109.2	84.822	24.378	72.613	65.834	6.702	8.31	0.04191	1.742
917	125.26	88.156	37.104	99.524	117.156	90.708	26.448	77.109	70.76	6.866	8.453	0.04292	1.704
918	127.311	75.029	52.282	90.238	113.632	78.541	35.092	73.223	73.196	7.584	9.559	0.04933	1.256
919	134.728	84.851	49.877	99.269	122.063	87.872	34.191	62.259	82.876	6.992	8.79	0.04444	1.592
920	141.391	106.123	35.267	117.227	134.613	108.534	26.078	95.483	61.675	7.778	9.983	0.04755	1.468
921	102.531	57.173	45.358	68.896	88.232	59.228	29.003	67.69	58.307	7.2	9.175	0.04907	1.164
922	119.996	81.025	38.971	92.821	110.488	83.988	26.5	77.677	62.078	7.368	9.146	0.04638	1.425
923	121.343	86.46	34.883	96.938	113.697	88.559	25.138	94.364	60.358	7.487	9.583	0.0473	1.393
924	96.066	71.04	25.027	77.676	88.633	72.198	16.435	98.562	42.707	7.002	9.303	0.04324	1.543
925	123.671	92.618	31.054	102.126	117.219	94.58	22.639	84.083	66.592	6.677	8.528	0.04039	1.937
926	103.205	76.98	26.225	84.369	96.419	78.345	18.074	86.955	53.669	6.506	8.358	0.03986	1.863
927	136.751	95.852	40.899	108.245	127.818	98.458	29.36	74.351	70.965	7.262	9.121	0.04471	1.617
928	118.352	80.941	37.412	92.123	109.387	83.491	25.896	74.952	65.407	7.013	8.768	0.04349	1.616
929	127.793	87.324	40.469	99.631	118.371	90.261	28.11	70.695	72.742	6.95	8.626	0.0428	1.713
930	116.989	76.703	40.286	88.534	106.639	79.481	27.157	72.013	64.473	7.124	8.92	0.0447	1.511
931	121.563	77.026	44.537	90.109	109.882	80.222	29.661	69.064	68.448	7.18	9.009	0.04601	1.436
932	93.347	55.281	38.065	65.116	80.956	57.196	23.76	68.164	47.452	7.251	9.295	0.04916	1.138
933	153.167	112.695	40.473	125.632	145.806	115.545	30.261	84.801	78.85	7.41	9.384	0.04411	1.747
934	126.033	87.216	38.818	98.725	117.024	89.575	27.449	77.933	62.499	7.442	9.355	0.04627	1.463
935	122.396	79.219	43.177	92.059	111.344	82.417	28.927	65.096	74.675	6.795	8.582	0.04286	1.664
936	112.267	79.797	32.47	89.547	104.391	82.125	22.266	75.54	58.175	6.824	8.539	0.04253	1.669
937	118.501	82.333	36.168	93.068	110.053	84.575	25.477	86.473	58.638	7.509	9.499	0.04727	1.374
938	123.785	81.076	42.709	93.897	113.182	84.254	28.927	71.162	69.464	7.145	8.971	0.04543	1.493
939	123.809	86.872	36.938	97.987	115.736	89.113	26.623	73.719	76.593	6.621	8.297	0.04051	1.903
940	103.211	64.108	39.103	75.021	91.519	66.772	24.747	66.834	56.614	7.016	8.964	0.04536	1.39
941	118.783	85.386	33.397	95.247	111.583	87.078	24.505	89.881	62.018	7.134	9.034	0.04521	1.514
942	119.722	76.897	42.825	89.485	108.546	79.955	28.591	65.545	72.326	6.84	8.621	0.0431	1.631
943	117.47	83.058	34.412	93.259	109.581	85.097	24.484	85.832	60.312	7.204	9.112	0.04532	1.495
944	96.265	66.2	30.065	74.959	87.988	68.444	19.543	75.002	51.1	6.746	8.472	0.04203	1.614
945	125.873	90.6	35.273	101.326	118.21	92.884	25.326	85.037	61.342	7.329	9.232	0.04572	1.51
946	102.218	78.336	23.882	85.162	96.34	79.573	16.767	92.837	46.054	6.729	8.707	0.04188	1.69
947	118.118	82.902	35.216	93.631	109.923	85.485	24.438	75.344	63.41	6.897	8.553	0.04309	1.652
948	127.662	88.212	39.45	100.175	118.821	90.851	27.97	86.106	63.091	7.663	9.61	0.04853	1.339
949	126.527	91.719	34.808	102.312	118.952	93.992	24.96	84.36	57.93	7.475	9.389	0.0468	1.446
950	122.775	86.996	35.779	97.631	114.508	89.192	25.315	76.498	64.656	7.028	8.843	0.04286	1.695
951	115.885	77.812	38.073	88.958	106.717	80.078	26.639	75.297	69.922	6.858	8.658	0.04174	1.735
952	110.671	78.783	31.888	88.116	103.135	80.606	22.529	80.108	57.955	6.829	8.541	0.0431	1.619
953	118.188	78.661	39.526	90.326	108.484	81.247	27.237	76.418	64.731	7.147	8.871	0.04541	1.475
954	119.876	82.812	37.064	94.064	111.305	85.444	25.862	75.654	66.911	6.948	8.601	0.04358	1.62
955	103.883	63.998	39.885	75.626	92.636	67.121	25.515	71.521	63.899	6.783	8.481	0.04388	1.491
956	101.695	68.204	33.491	78.027	92.851	70.615	22.236	75.457	58.308	6.725	8.373	0.04245	1.605
957	128.136	93.111	35.025	103.674	120.553	95.234	25.319	81.082	64.244	7.173	9.079	0.04356	1.676
958	119.711	81.003	38.709	92.625	110.223	83.826	26.398	78.728	58.955	7.497	9.265	0.04776	1.344
959	98.753	71.496	27.257	78.916	91.613	72.568	19.046	92.031	48.024	6.991	9.057	0.04391	1.506
960	148.116	96.312	51.804	112.333	136.576	100.212	36.365	67.212	87.849	7.355	9.171	0.04587	1.561
961	128.672	80.066	48.606	94.183	116.044	83.252	32.792	65.557	77.951	7.064	8.902	0.04513	1.516
962	117.897	82.013	35.884	92.713	109.709	84.214	25.495	73.935	72.562	6.608	8.258	0.04057	1.861
963	130.678	96.336	34.342	106.935	123.632	98.587	25.045	90.121	59.402	7.539	9.589	0.04698	1.457
964	114.97	78.697	36.274	89.62	106.249	81.306	24.943	78.881	62.735	7.051	8.76	0.04435	1.54
965	122.991	87.72	35.272	98.104	114.894	89.71	25.184	76.977	61.948	7.107	8.872	0.04362	1.64
966	109.596	75.906	33.69	85.726	101.252	77.964	23.289	80.264	57.073	7.096	8.951	0.04421	1.526
967	124.316	70.126	54.19	84.776	108.88	72.724	36.156	64.922	70.519	7.482	9.485	0.05117	1.144
968	119.081	82.522	36.56	93.307	110.44	84.741	25.699	74.052	66.122	6.906	8.646	0.04237	1.709
969	89.535	60.935	28.601	69.219	81.538	63.059	18.479	74.478	50.479	6.449	8.086	0.04093	1.662
970	118.13	87.645	30.485	96.601	111.344	89.23	22.114	90.966	55.165	7.22	9.22	0.04488	1.541
971	118.807	85.017	33.79	95.257	111.082	87.344	23.738	83.87	55.741	7.348	9.218	0.0465	1.428
972	94.465	64.258	30.208	72.833	86.192	66.154	20.038	89.607	45.125	7.351	9.316	0.04767	1.248
973	132.089	80.507	51.581	95.345	118.649	83.693	34.955	65.984	76.611	7.347	9.315	0.04808	1.345
974	123.691	81.071	42.62	93.78	112.997	84.172	28.826	73.235	64.366	7.426	9.374	0.04717	1.384
975	118.857	80.907	37.95	92.246	109.864	83.437	26.427	85.532	60.069	7.507	9.442	0.04809	1.325
976	130.797	98.675	32.121	108.57	124.355	100.678	23.677	88.802	59.83	7.214	9.186	0.04433	1.643
977	105.396	74.048	31.348	83.215	97.82	75.913	21.907	89.076	49.093	7.309	9.157	0.0477	1.297
978	122.223	89.894	32.329	99.812	115.347	92.045	23.302	95.355	58.961	7.294	9.455	0.04557	1.513
979	120.659	83.645	37.014	94.715	112.193	85.977	26.216	83.786	64.453	7.24	9.15	0.04531	1.505
980	140.745	99.482	41.263	112.249	132.203	102.272	29.932	74.679	76.44	7.154	8.905	0.04392	1.697
981	108.36	77.149	31.211	86.44	101.019	79.151	21.868	81.967	57.219	6.8	8.496	0.0434	1.586
982	127.824	96.43	31.394	106	120.945	98.528	22.417	89.214	59.867	7.128	9.174	0.04293	1.737
983	127.783	86.275	41.508	98.697	118.353	88.87	29.483	77.159	71.899	7.217	9.002	0.04474	1.567
984	110.51	63.506	47.004	76.326	96.526	66.226	30.3	70.949	60.798	7.392	9.372	0.05017	1.148
985	144.117	104.257	39.86	116.699	135.999	107.048	28.951	83.613	66.452	7.722	9.75	0.04731	1.481
986	117.139	78.369	38.77	90.03	107.561	81.264	26.297	83.902	55.028	7.774	9.684	0.05053	1.191
987	120.277	84.783	35.494	95.483	112.045	87.202	24.843	86.837	56.069	7.599	9.574	0.0481	1.338
988	110.992	83.07	27.922	91.072	104.23	84.493	19.737	88.251	52.657	6.878	8.862	0.0424	1.69
989	146.06	110.943	35.117	122.175	139.544	113.49	26.054	87.762	69.785	7.263	9.266	0.04325	1.797
990	104.26	73.572	30.689	82.378	96.737	75.199	21.538	86.325	55.308	6.929	8.867	0.04347	1.559
991	125.139	88.413	36.726	99.254	116.683	90.54	26.143	77.243	62.638	7.222	9.007	0.04451	1.582
992	157.506	112.718	44.788	126.993	149.054	115.962	33.092	80.644	81.935	7.579	9.554	0.04558	1.643
993	143.27	94.356	48.914	109.283	132.251	97.8	34.451	65.669	88.235	7.045	8.837	0.04297	1.758
994	130.486	79.745	50.742	94.325	117.473	82.751	34.722	66.895	77.914	7.312	9.234	0.04623	1.448
995	130	88.781	41.219	101.513	120.936	91.801	29.135	83.417	68.939	7.485	9.387	0.0475	1.405
996	108.163	73.308	34.855	83.802	99.419	75.993	23.427	70.888	67.157	6.521	8.138	0.04014	1.835
997	139.452	89.551	49.9	105.093	128.356	93.462	34.894	80.249	77.674	7.809	9.769	0.05014	1.28
998	117.628	69.036	48.591	82.336	103.794	71.607	32.186	72.094	60.902	7.73	9.815	0.05194	1.099
999	123.686	80.352	43.333	93.198	113.003	83.295	29.708	67.771	77.375	6.812	8.476	0.04214	1.73
1000	133.718	99.359	34.358	110.122	127.016	101.675	25.341	85.404	68.217	7.05	8.92	0.04322	1.737
1001	110.776	79.297	31.48	88.571	103.481	81.116	22.365	87.001	56.732	7.006	8.865	0.04454	1.52
1002	110.561	83.03	27.531	90.983	103.931	84.509	19.422	91.915	53.277	6.838	8.881	0.04222	1.704
1003	115.218	74.179	41.039	86.537	104.544	77.533	27.011	67.59	72.447	6.627	8.312	0.04224	1.677
1004	117.885	82.365	35.52	93.101	109.487	84.907	24.58	74.979	63.829	6.925	8.602	0.04284	1.669
1005	120.658	80.079	40.579	92.169	110.742	82.882	27.86	77.899	64.138	7.346	9.143	0.04709	1.382
1006	142.202	100.869	41.333	113.777	134.053	103.64	30.413	85.831	75.248	7.504	9.447	0.04645	1.527
1007	127.798	93.221	34.577	103.657	120.245	95.363	24.882	85.654	60.891	7.346	9.337	0.04503	1.568
1008	97.782	73.753	24.029	80.247	91.375	74.683	16.692	94.189	43.611	6.86	8.939	0.04295	1.579
1009	120.581	83.69	36.891	94.885	111.952	86.351	25.601	79.208	63.644	7.167	9.005	0.04453	1.556
1010	149.006	108.594	40.412	121.238	141.148	111.283	29.866	78.199	77.964	7.219	8.975	0.04293	1.82
1011	122.029	80.656	41.372	93.252	111.883	83.936	27.947	70.734	72.456	6.956	8.658	0.04311	1.652
1012	143.259	87.656	55.603	104.086	130.034	91.112	38.922	68.045	87.482	7.414	9.405	0.04758	1.417
1013	150.984	110.623	40.361	123.254	143.384	113.189	30.195	86.932	72.878	7.664	9.681	0.0465	1.563
1014	91.919	63.635	28.284	71.512	84.315	65.11	19.204	77.048	52.138	6.503	8.195	0.04078	1.693
1015	102.575	71.741	30.834	80.579	94.807	73.465	21.342	79.901	54.238	6.784	8.512	0.0432	1.565
1016	104.938	76.377	28.561	84.236	97.57	77.569	20.001	89.079	48.244	7.167	9.224	0.04462	1.488
1017	129.463	87.455	42.009	99.998	119.535	90.229	29.306	69.133	72.539	7.037	8.826	0.04294	1.704
1018	106.212	73.145	33.067	82.871	97.862	75.376	22.486	72.201	62.118	6.569	8.222	0.04066	1.782
1019	124.622	83.992	40.63	96.295	114.91	86.987	27.923	76.996	65.94	7.348	9.104	0.04616	1.458
1020	115.829	82.517	33.312	92.262	108.086	84.35	23.736	80.216	60.806	6.965	8.775	0.04304	1.65
1021	110.336	80.065	30.272	89.121	103.332	82.015	21.317	76.485	57.989	6.606	8.208	0.04137	1.76
1022	126.374	88.259	38.115	99.686	117.846	90.606	27.24	80.754	65.421	7.328	9.181	0.04575	1.502
1023	112.485	85.805	26.681	93.152	105.467	86.994	18.473	90.005	52.806	6.689	8.708	0.04018	1.895
1024	86.71	57.17	29.54	65.447	78.195	59.073	19.122	76.175	50.005	6.618	8.325	0.04164	1.585
1025	134.863	99.644	35.22	110.617	127.762	102.044	25.718	84.425	68.419	7.122	9.055	0.04316	1.745
1026	115.68	74.558	41.122	86.812	105.235	77.6	27.635	78.539	63.108	7.365	9.211	0.04727	1.344
1027	123.714	86.355	37.359	97.698	115.527	88.784	26.743	84.88	68.264	7.173	9.058	0.04471	1.562
1028	135.453	94.164	41.29	106.959	126.796	97.04	29.756	79.344	77.091	7.195	9.001	0.0444	1.635
1029	138.077	94.733	43.343	107.734	128.51	97.347	31.163	74.54	71.902	7.456	9.328	0.04571	1.547
1030	104.216	69.35	34.866	79.67	94.864	72.072	22.791	72.371	59.1	6.727	8.359	0.0427	1.595
1031	91.977	60.214	31.763	69.38	82.95	62.595	20.355	82.04	46.491	7.233	9.122	0.04589	1.327
1032	116.904	85.99	30.914	95.352	110.34	87.857	22.483	88.314	61.534	6.854	8.763	0.04287	1.682
1033	130.141	88.862	41.279	101.334	120.808	91.597	29.211	78.304	68.043	7.441	9.339	0.04584	1.505
1034	91.396	62.027	29.368	70.389	83.119	64.025	19.094	77.189	47.661	6.745	8.441	0.04325	1.497
1035	110.096	80.977	29.119	89.448	103.072	82.636	20.436	90.932	52.83	7.062	9.067	0.04384	1.572
1036	120.95	77.638	43.312	90.402	109.789	80.708	29.081	77.612	59.475	7.757	9.784	0.05039	1.201
1037	126.691	86.814	39.877	98.984	117.769	89.592	28.177	81.528	68.336	7.308	9.153	0.04615	1.474
1038	118.155	86.611	31.543	95.778	111.121	88.107	23.014	87.599	57.465	7.169	9.126	0.04449	1.564
1039	114.59	84.422	30.168	93.255	107.849	85.957	21.891	87.173	58.665	6.888	8.779	0.04266	1.685
1040	101.297	63.548	37.749	74.477	90.867	66.282	24.585	75.274	57.608	7.09	8.981	0.04457	1.437
1041	120.948	89.01	31.938	98.86	114.188	91.196	22.992	81.339	63.039	6.777	8.55	0.04207	1.765
1042	95.28	67.597	27.683	75.459	88.061	69.158	18.903	86.922	47.32	6.946	8.883	0.04421	1.463
1043	115.188	77.22	37.967	88.294	105.696	79.594	26.102	73.706	64.915	7.025	8.856	0.04275	1.649
1044	113.853	78.36	35.493	88.957	105.137	80.867	24.27	80.25	57.644	7.219	9.024	0.04574	1.443
1045	104.015	74.593	29.422	83.264	96.592	76.6	19.992	71.4	56.333	6.447	8.075	0.03987	1.851
1046	115.107	80.914	34.193	90.828	107.025	82.729	24.296	91.006	54.351	7.612	9.627	0.04822	1.31
1047	129.274	95.181	34.094	105.45	122.039	97.156	24.884	81.783	62.129	7.145	8.999	0.04405	1.648
1048	102.591	75.391	27.2	82.854	95.63	76.467	19.164	89.493	48.574	6.952	8.971	0.04345	1.561
1049	110.839	74.742	36.097	85.556	101.278	77.695	23.583	70.705	58.272	6.929	8.707	0.04387	1.545
1050	125.829	87.96	37.869	99.377	117.603	90.264	27.339	81.768	70.411	7.093	8.904	0.04434	1.598
1051	123.379	83.163	40.216	95.068	114.144	85.53	28.614	73.508	77.364	6.769	8.378	0.0418	1.771
1052	105.505	75.156	30.349	84.019	98.172	76.942	21.229	83.344	56.43	6.789	8.615	0.0427	1.623
1053	148.65	86.146	62.504	104.314	133.24	89.852	43.388	64.511	96.884	7.415	9.296	0.04789	1.403
1054	133.619	93.523	40.096	105.599	124.983	95.907	29.075	76.853	72.652	7.169	8.896	0.04416	1.645
1055	120.361	75.602	44.759	88.866	108.579	79.01	29.569	77.299	59.605	7.82	9.939	0.05097	1.167
1056	136.187	100.609	35.578	111.567	129.287	102.708	26.579	89.342	67.199	7.353	9.327	0.04521	1.599
1057	85.265	58.695	26.57	66.292	77.386	60.746	16.64	76.223	44.231	6.655	8.406	0.04151	1.596
1058	122.693	80.949	41.744	93.64	112.232	84.344	27.888	66.889	72.584	6.818	8.484	0.04292	1.667
1059	137.364	81.439	55.925	97.48	123.012	84.714	38.298	65.773	81.849	7.457	9.486	0.04912	1.301
1060	112.154	82.944	29.21	91.247	104.823	84.458	20.364	93.575	49.362	7.337	9.525	0.04526	1.484
1061	111.981	85.729	26.252	93.682	106.178	87.435	18.744	98.351	47.705	7.099	9.293	0.04441	1.554
1062	111.932	81.621	30.31	90.453	104.994	83.183	21.811	99.067	50.794	7.455	9.703	0.04758	1.343
1063	123.35	87.823	35.527	98.47	115.469	89.97	25.499	75.844	69.313	6.831	8.562	0.04148	1.816
1064	135.639	86.696	48.943	101.294	123.835	90.024	33.811	71.191	73.641	7.554	9.499	0.04838	1.355
1065	115.673	80.377	35.297	90.628	107.378	82.253	25.125	87.313	58.946	7.355	9.306	0.04648	1.41
1066	110.977	83.031	27.946	91.033	104.164	84.468	19.695	87.999	52.332	6.916	8.93	0.04248	1.683
1068	138.251	98.98	39.271	110.873	130.133	101.243	28.891	79.629	71.335	7.313	9.172	0.04462	1.638
1069	105.406	80.092	25.314	87.251	98.52	81.617	16.903	96.445	45.883	6.918	9.142	0.0425	1.657
1070	117.163	81.647	35.516	92.1	108.828	83.736	25.092	81.855	59.591	7.232	8.997	0.04597	1.448
1071	119.316	87.844	31.472	97.202	112.549	89.528	23.021	89.162	59.291	7.088	9.005	0.04437	1.581
1072	121.235	81.833	39.402	93.819	112.197	84.63	27.566	86.887	63.03	7.531	9.434	0.04878	1.296
1073	139.423	101.697	37.727	113.598	132.012	104.391	27.621	82.268	72.575	7.194	9.062	0.04395	1.7
1074	107.866	77.849	30.017	86.474	100.61	79.406	21.204	88.593	50.639	7.203	9.114	0.04568	1.433
1075	114.977	86.425	28.552	94.767	108.358	87.972	20.386	84.182	55.868	6.771	8.66	0.0415	1.786
1076	113.821	77.988	35.833	88.681	105.138	80.452	24.685	78.438	61.948	7.031	8.755	0.0441	1.552
1077	113.152	77.715	35.436	88.25	104.424	80.163	24.261	77.977	59.976	7.079	8.833	0.04403	1.553
1078	143.167	108.346	34.821	119.804	136.937	111.238	25.699	97.337	65.479	7.491	9.741	0.04555	1.612
1079	112.726	85.77	26.955	93.452	105.458	87.449	18.01	93.064	50.546	6.861	9.062	0.04126	1.798
1080	123.345	91.159	32.186	101.022	116.667	93.199	23.468	86.835	57.279	7.197	9.114	0.04525	1.537
1081	128.447	79.801	48.646	94.001	115.807	83.097	32.71	67.782	72.591	7.311	9.196	0.04785	1.349
1082	129.992	86.954	43.037	99.86	119.744	89.918	29.825	68.096	74.064	6.994	8.769	0.04391	1.631
1083	95.277	66.307	28.97	74.628	87.385	68.249	19.136	75.864	52.278	6.577	8.278	0.04088	1.703
1084	119.522	80.648	38.874	92.212	110.104	83.266	26.839	73.347	68.068	6.964	8.734	0.04329	1.633
1085	118.116	85.065	33.051	95.059	110.669	87.254	23.415	81.948	61.965	6.944	8.79	0.04314	1.658
1086	106.145	75.735	30.41	84.519	98.591	77.483	21.109	78.99	53.377	6.891	8.618	0.04311	1.595
1087	122.45	93.01	29.441	102.132	116.056	95.169	20.887	93.276	58.242	6.929	9.045	0.04231	1.765
1088	129.907	96.616	33.291	106.431	122.725	98.284	24.441	88.544	61.204	7.294	9.355	0.04401	1.657
1089	120.821	76.907	43.914	89.965	109.812	80.041	29.771	71.017	74.129	6.957	8.724	0.04426	1.552
1090	123.836	90.667	33.17	100.505	116.295	92.61	23.684	82.682	60.236	7.117	9.049	0.04323	1.682
1091	111.787	85.008	26.779	92.886	105.696	86.481	19.215	93.856	48.958	7.094	9.155	0.04425	1.56
1092	112.015	85.46	26.556	93.384	105.339	87.406	17.933	98.65	48.518	6.983	9.296	0.04293	1.662
1093	88.56	59.833	28.727	67.676	80.539	61.244	19.295	94.342	43.35	7.325	9.373	0.04734	1.24
1094	107.14	71.708	35.432	82.017	97.852	74.099	23.753	78.854	55.696	7.207	9.06	0.04522	1.438
1095	134.389	91.915	42.474	104.825	125.067	94.704	30.363	78.365	73.833	7.339	9.15	0.04529	1.561
1096	114.825	85.219	29.606	93.965	108.426	86.734	21.691	90.926	53.91	7.131	9.054	0.045	1.517
1097	130.648	79.392	51.256	94.066	117.062	82.568	34.495	64.001	77.356	7.269	9.133	0.0467	1.416
1098	128.349	90.069	38.28	101.835	119.921	92.791	27.13	72.297	75.85	6.754	8.425	0.04124	1.858
1099	140.921	94.734	46.187	108.714	130.817	97.662	33.155	73.955	80.318	7.318	9.185	0.04511	1.594
1100	95.029	67.266	27.763	75.118	87.749	68.803	18.945	87.501	45.97	6.983	8.867	0.04483	1.422
1101	128.652	97.967	30.686	107.476	122.548	99.94	22.608	93.938	60.88	7.048	9.106	0.04286	1.753
1102	130.375	93.134	37.241	104.452	122.606	95.375	27.231	87.08	67.889	7.343	9.265	0.04572	1.529
1103	143.74	101.78	41.959	114.974	135.388	104.767	30.621	81.047	76.004	7.399	9.265	0.04584	1.571
1104	110.859	74.738	36.121	85.348	101.823	77.11	24.714	73.967	64.37	6.796	8.498	0.04242	1.656
1105	133.898	86.982	46.916	101.158	122.617	90.429	32.188	65.537	82.104	6.948	8.723	0.04366	1.659
1106	133.401	92.826	40.576	105.249	124.506	95.621	28.886	79.579	69.392	7.427	9.317	0.04565	1.537
1107	128.803	90.089	38.714	101.958	120.217	92.829	27.388	81.576	65.632	7.385	9.243	0.0464	1.471
1108	116.055	73.08	42.975	85.828	104.544	76.47	28.074	68.095	69.235	6.944	8.775	0.04427	1.524
1109	116.829	72.738	44.091	85.471	104.958	75.728	29.23	66.494	71.256	6.912	8.716	0.04377	1.559
1110	133.001	89.331	43.67	102.755	123.11	92.577	30.534	70.027	79.972	6.932	8.651	0.04313	1.707
1111	123.432	79.976	43.456	93.109	112.908	83.209	29.698	74.156	75.548	7.015	8.677	0.04413	1.579
1112	130.865	98.556	32.31	108.938	124.497	101.158	23.339	97.857	59.379	7.382	9.709	0.04556	1.56
1113	124.684	80.407	44.277	93.682	113.394	83.826	29.568	66.441	72.39	7.006	8.876	0.04478	1.534
1114	96.787	67.303	29.484	75.668	88.863	69.071	19.792	81.877	47.5	7.024	8.897	0.04455	1.443
1115	110.932	80.856	30.076	89.1	103.015	82.143	20.872	87.021	56.982	6.799	8.808	0.04102	1.794
1116	128.856	91.299	37.558	102.787	120.571	93.895	26.676	70.887	75.022	6.7	8.363	0.04055	1.926
1117	127.289	87.711	39.579	99.893	118.085	90.797	27.289	71.345	69.159	7.035	8.763	0.04363	1.649
1118	115.629	78.88	36.748	90.063	106.541	81.824	24.717	68.078	68.124	6.664	8.33	0.04086	1.812
1119	129.826	86.58	43.246	99.678	119.647	89.694	29.953	70.936	76.115	6.987	8.798	0.0439	1.632
1120	134.676	91.297	43.378	104.629	125.168	94.359	30.809	75.196	76.541	7.246	9.046	0.04431	1.628
1121	131.514	97.354	34.16	107.853	124.51	99.524	24.986	84.027	66.38	7.071	8.964	0.04308	1.737
1122	136.306	96.432	39.874	108.913	127.968	99.386	28.582	84.151	67.202	7.616	9.541	0.04755	1.434
1123	149.79	95.95	53.839	112.597	138.003	99.894	38.109	82.587	71.169	8.611	10.904	0.05509	1.087
1124	148.99	100.45	48.54	115.355	138.793	103.635	35.158	85.948	66.261	8.634	10.854	0.05438	1.123
1125	123.849	73.439	50.41	87.749	110.27	76.488	33.781	77.136	62.15	8.045	10.294	0.05383	1.047
1126	161.255	102.748	58.507	121.023	149.265	106.902	42.363	76.523	91.605	8.086	10.142	0.05071	1.316
1127	146.464	73.908	72.556	93.754	126.894	77.184	49.711	62.403	88.527	7.95	10.063	0.05429	1.055
1128	131.623	79.631	51.992	94.882	118.437	83.104	35.334	76.538	65.845	8.143	10.396	0.05429	1.056
1129	178.824	122.731	56.093	140.744	168.314	126.959	41.355	72.73	95.22	7.944	9.922	0.04782	1.546
1130	133.236	85.994	47.241	100.28	122.131	89.354	32.777	84.692	61.777	8.399	10.547	0.05433	1.073
1131	148.422	99.563	48.859	114.798	138.139	103.128	35.011	85.734	69.467	8.455	10.623	0.05304	1.178
1132	162.469	104.214	58.256	122.523	150.331	108.619	41.711	76.393	84.598	8.342	10.51	0.05244	1.234
1133	116.605	75.278	41.327	87.763	106.157	78.566	27.591	81.48	54.683	7.844	9.786	0.05208	1.112
1134	150.877	102.595	48.282	117.577	141.059	105.836	35.223	83.536	75.958	8.091	10.115	0.05029	1.32
1135	162.673	112.119	50.554	128.001	153.361	115.321	38.04	87.051	82.257	8.276	10.322	0.0514	1.302
1136	149.665	106.721	42.944	120.054	141.317	109.423	31.895	87.976	68.65	8.128	10.189	0.05062	1.31
1137	128.937	88.331	40.606	100.616	119.792	91.027	28.765	88.361	61.362	7.941	10.022	0.05006	1.261
1138	145.592	96.001	49.591	110.99	134.636	99.167	35.47	81.157	69.225	8.32	10.49	0.05238	1.195
1139	154.75	106.765	47.985	122.008	145.595	110.214	35.38	80.309	79.92	7.887	9.752	0.04922	1.394
1140	121.673	77.41	44.263	90.541	110.221	80.701	29.519	73.657	63.52	7.522	9.566	0.04856	1.292
1141	124.283	85.717	38.567	97.139	115.143	88.137	27.006	84.401	56.181	7.87	9.901	0.04913	1.291
1142	119.112	81.702	37.41	92.456	110.3	83.534	26.767	97.517	52.893	8.209	10.343	0.0533	1.083
1143	129.582	87.957	41.625	100.531	120.182	90.706	29.476	84.257	64.33	7.763	9.742	0.04921	1.305
1144	121.3	84.852	36.448	95.55	112.786	86.933	25.853	92.288	52.35	8.077	10.195	0.05145	1.172
1145	130.044	98.102	31.942	107.828	123.649	99.917	23.732	90.258	58.384	7.354	9.385	0.04542	1.562
1146	168.822	104.968	63.854	124.698	155.354	109.37	45.984	70.348	89.854	8.439	10.693	0.05362	1.189
1147	140.13	86.278	53.852	102.626	127.257	90.311	36.946	75.213	77.114	7.88	9.959	0.05066	1.244
1148	134.113	91.126	42.986	104.203	124.537	94.036	30.501	83.922	64.301	7.963	10.029	0.0504	1.26
1149	160.288	104.535	55.752	121.592	148.693	108.041	40.652	72.41	81.209	8.171	10.34	0.05213	1.245
1150	149.674	104.521	45.153	118.636	140.768	107.57	33.198	88.203	71.61	8.167	10.244	0.05099	1.287
1151	116.108	70.854	45.255	83.974	103.77	74.076	29.694	75.957	60.744	7.659	9.708	0.04995	1.193
1152	150.419	91.113	59.306	109.326	137.204	95.387	41.817	78.046	75.551	8.603	10.921	0.05701	1.008
1153	143.748	98.407	45.341	112.434	134.739	101.281	33.458	88.112	70.746	8.096	10.066	0.05177	1.228
1154	137.084	86.265	50.818	101.499	125.051	89.723	35.328	75.43	72.116	7.862	9.974	0.05158	1.197
1155	150.375	101.665	48.71	116.979	140.598	105.17	35.428	80.646	79.629	7.929	9.828	0.04956	1.357
1156	139.529	85.758	53.771	102.162	126.846	89.819	37.027	75.688	78.818	7.824	9.818	0.04994	1.278
1157	146.372	99.192	47.18	113.877	136.613	102.508	34.105	79.075	77.854	7.76	9.651	0.04863	1.396
1158	141.563	83.797	57.766	100.732	127.215	87.49	39.725	67.894	82.861	7.71	9.71	0.05071	1.236
1159	131.946	85.288	46.658	99.369	120.917	88.595	32.322	77.917	69.239	7.759	9.741	0.04902	1.311
1160	134.096	97.958	36.137	109.042	126.669	100.229	26.44	92.336	61.295	7.785	9.896	0.048	1.407
1161	139.324	99.366	39.957	111.658	130.949	102.013	28.937	89.231	61.725	8.096	10.171	0.05035	1.29
1162	139.976	96.74	43.236	110.135	130.864	99.771	31.093	83.292	70.053	7.783	9.774	0.04877	1.371
1163	131.595	96.2	35.395	106.725	123.918	98.129	25.789	91.571	56.386	7.865	9.985	0.04843	1.371
1164	127.942	79.925	48.017	94.476	116.328	83.551	32.778	82.984	67.234	7.962	9.988	0.05205	1.146
1165	117.785	85.775	32.01	95.193	110.391	87.594	22.797	94.634	50.354	7.781	9.945	0.04896	1.289
1166	121.127	80.543	40.585	92.554	111.347	83.157	28.189	85.269	59.359	7.789	9.747	0.05022	1.219
1167	132.265	82.777	49.489	97.342	120.025	86.001	34.025	72.281	73.229	7.534	9.493	0.04874	1.319
1168	115.514	73.259	42.255	85.842	104.332	76.597	27.735	78.509	58.474	7.672	9.693	0.04965	1.214
1169	169.364	103.842	65.522	123.713	155.079	108.03	47.048	66.231	101.312	7.892	9.921	0.04906	1.414
1170	164.16	113.798	50.363	129.657	154.33	117.32	37.01	80.568	75.505	8.423	10.519	0.05157	1.295
1171	131.771	85.737	46.034	99.684	121.2	88.927	32.273	86.005	66.632	8.025	10.043	0.05168	1.183
1172	144.555	103.289	41.266	116.16	136.518	105.981	30.536	79.15	70.598	7.516	9.345	0.04683	1.51
1173	172.038	123.25	48.788	139.03	163.432	126.83	36.602	81.687	82.852	8.091	10.135	0.04914	1.456
1174	132.659	87.051	45.608	101.063	122.56	90.314	32.246	85.557	64.716	8.103	10.109	0.05305	1.128
1175	153.952	96.443	57.509	113.995	140.997	100.495	40.502	67.93	90.011	7.73	9.679	0.04895	1.382
1176	131.404	97.354	34.05	107.878	124.578	99.528	25.05	91.72	61.552	7.475	9.553	0.04634	1.503
1177	127.192	96.907	30.285	106.18	120.949	98.796	22.153	94.971	53.632	7.466	9.583	0.04617	1.503
1178	158.872	103.089	55.783	120.658	147.532	107.222	40.31	78.806	83.564	8.272	10.422	0.05246	1.227
1179	123.287	85.714	37.573	96.863	114.85	87.869	26.981	94.356	58.759	7.88	9.998	0.05004	1.246
1180	161.747	109.435	52.311	125.978	151.428	113.254	38.174	81.445	78.382	8.409	10.532	0.05217	1.256
1181	166.718	108.544	58.174	127	155.287	112.856	42.431	76.531	94.361	8.058	10.129	0.04992	1.378
1182	133.897	89.992	43.905	103.549	124.409	93.12	31.289	79.056	69.585	7.611	9.385	0.04892	1.334
1183	141.302	92.73	48.573	107.525	130.328	96.123	34.205	75.583	74.095	7.78	9.841	0.04857	1.372
1184	147.128	100.939	46.189	115.297	137.593	104.15	33.443	80.956	70.453	8.051	9.985	0.0507	1.289
1185	130.427	75.858	54.569	91.632	116.183	79.357	36.825	77.677	65.881	8.245	10.498	0.05547	1.001
1186	155.373	107.085	48.288	122.158	145.797	110.338	35.458	78.629	82.109	7.767	9.728	0.04695	1.532
1187	150.967	95.285	55.683	112.355	138.321	99.372	38.949	69.097	86.119	7.743	9.681	0.04894	1.373
1188	112.065	70.222	41.843	82.536	100.85	73.38	27.47	81.18	55.735	7.774	9.813	0.05022	1.172
1189	141.162	72.708	68.454	92.142	125.892	75.266	50.625	68.636	76.363	8.391	10.736	0.06136	0.826
1190	170.971	120.084	50.887	136.619	161.939	123.959	37.98	82.762	84.316	8.235	10.305	0.05043	1.377
1191	153.061	92.923	60.138	110.833	139.458	96.52	42.939	74.917	79.775	8.387	10.686	0.05515	1.083
1192	148.99	99.373	49.617	114.896	138.606	103.041	35.566	77.801	78.878	7.865	9.847	0.04801	1.435
1193	135.3	86.252	49.048	101.039	123.509	89.804	33.705	73.017	73.039	7.662	9.697	0.04844	1.35
1194	142.6	93.793	48.807	108.897	132.364	97.163	35.202	85.134	76.228	7.974	9.948	0.0512	1.244
1195	136.078	91.143	44.935	105.044	125.856	94.638	31.218	78.333	66.113	7.852	9.892	0.05019	1.273
1196	127.174	77.717	49.457	91.897	114.289	80.7	33.589	72.142	69.159	7.613	9.546	0.04967	1.246
1197	140.093	93.901	46.192	108.161	129.905	97.288	32.617	74.325	76.964	7.471	9.323	0.04646	1.5
1198	126.632	87.336	39.296	99.255	117.723	90.021	27.702	81.631	64.193	7.491	9.292	0.04732	1.403
1199	132.074	93.578	38.496	105.361	124.114	95.985	28.129	93.987	65.567	7.759	9.854	0.04872	1.353
1200	92.588	58.103	34.486	67.619	82.533	60.162	22.371	90.907	45.146	7.647	9.579	0.05091	1.075
1201	153.866	98.399	55.467	115.84	142.719	102.401	40.317	80.979	82.268	8.298	10.393	0.05343	1.169
1202	126.719	81.397	45.322	95.056	115.668	84.75	30.918	76.495	67.301	7.607	9.618	0.04847	1.32
1203	142.565	92.537	50.028	108.114	131.317	96.513	34.803	74.311	76.649	7.764	9.793	0.04946	1.326
1204	157.492	116.45	41.041	129.655	150.196	119.384	30.811	91.182	70.906	7.99	10.079	0.04886	1.439
1205	125.739	84.562	41.178	97.107	115.898	87.711	28.188	79.671	61.052	7.74	9.631	0.04881	1.308
1206	128.997	91.855	37.142	103.189	120.833	94.367	26.466	84.265	61.044	7.568	9.557	0.04694	1.443
1207	153.301	81.764	71.536	101.754	135.112	85.075	50.037	61.236	95.513	7.844	9.969	0.05277	1.149
1208	132.868	90.041	42.828	103.176	123.659	92.934	30.725	90.869	66.76	7.99	10.008	0.05129	1.215
1209	105.753	76.471	29.282	84.933	98.498	78.151	20.347	87.863	47.561	7.276	9.204	0.04621	1.391
1210	142.436	93.835	48.6	108.765	131.735	97.28	34.455	80.455	73.494	7.969	9.928	0.04991	1.305
1211	118.321	76.079	42.243	88.382	107.445	78.85	28.594	78.1	59.148	7.716	9.772	0.04899	1.26
1212	151.757	100.547	51.21	116.104	140.895	103.709	37.187	73.873	84.461	7.643	9.574	0.04734	1.484
1213	143.814	91.989	51.825	107.536	132.008	95.299	36.709	74.923	76.689	7.868	9.956	0.05007	1.294
1214	127.483	85.032	42.45	97.741	117.452	87.886	29.566	79.741	63.23	7.768	9.786	0.0483	1.34
1215	150.935	99.748	51.187	116.112	140.886	103.726	37.16	83.115	80.583	8.102	10.084	0.05169	1.247
1216	141.95	82.136	59.814	99.145	126.848	85.293	41.555	67.893	83.779	7.79	9.831	0.05078	1.227
1217	163.204	120.64	42.565	134.167	155.866	123.317	32.55	89.549	79.242	7.796	9.897	0.0467	1.595
1218	145.606	95.919	49.686	111.217	134.582	99.534	35.047	77.104	74.081	7.986	10.014	0.05033	1.293
1219	160.57	103.815	56.755	121.552	148.616	108.02	40.596	66.754	95.214	7.564	9.411	0.04736	1.505
1220	160.623	115.196	45.427	129.555	152.116	118.274	33.841	85.784	75.107	8.077	10.165	0.04879	1.444
1221	145.513	96.627	48.886	111.706	135.276	99.922	35.354	78.788	82.229	7.667	9.496	0.04774	1.441
1222	154.821	91.076	63.745	110.678	140.965	95.535	45.43	73.362	92.832	8.016	10.104	0.05283	1.18
1223	128.724	95.242	33.483	105.36	121.553	97.263	24.289	98.481	53.59	7.943	10.277	0.04941	1.312
1224	150.598	99.397	51.201	114.986	139.357	102.8	36.557	74.145	76.771	7.933	10.034	0.04967	1.343
1225	149.495	98.865	50.63	114.979	139.272	102.833	36.439	77.493	77.861	7.993	9.956	0.05103	1.273
1226	144.736	93.765	50.971	109.403	133.253	97.479	35.774	74.909	76.17	7.881	9.96	0.04928	1.341
1227	137.245	84.797	52.447	100.021	124.093	87.985	36.108	70.867	70.83	7.88	10.06	0.052	1.171
1228	167.467	122.06	45.407	136.709	159.533	125.297	34.236	89.532	77.578	8.195	10.333	0.04963	1.421
1229	126.727	92.723	34.004	102.597	119.36	94.215	25.145	91.89	57.616	7.61	9.729	0.04706	1.434
1230	151.043	106.675	44.369	120.314	141.999	109.471	32.529	80.869	70.201	7.978	9.95	0.04874	1.412
1231	143.524	94.954	48.569	109.998	133.251	98.371	34.88	81.83	74.57	8.034	9.937	0.0511	1.252
1232	145.917	86.557	59.36	103.576	131.326	89.701	41.625	69.92	78.462	8.056	10.264	0.05307	1.141
1233	131.06	92.378	38.682	104.335	122.693	95.156	27.537	85.344	59.332	7.871	9.815	0.05003	1.276
1234	139.452	86.531	52.921	102.707	127.081	90.52	36.561	81.461	69.678	8.369	10.55	0.05434	1.083
1235	152.011	96.39	55.62	113.221	139.528	100.067	39.462	68.405	92.605	7.412	9.409	0.04656	1.522
1236	169.96	102.714	67.246	123.207	155.391	107.115	48.276	66.868	101.814	8.02	10.164	0.05058	1.331
1237	116.962	86.134	30.828	95.276	110.082	87.873	22.209	99.329	51.579	7.547	9.904	0.04785	1.351
1238	159.119	114.736	44.383	128.844	151.127	117.702	33.424	92.123	76.143	8.162	10.325	0.0493	1.414
1239	137.348	99.911	37.437	111.406	129.626	102.296	27.33	85.19	64.491	7.583	9.58	0.04674	1.494
1240	131.858	84.092	47.766	98.586	120.572	87.593	32.979	81.379	68.246	7.966	9.973	0.05144	1.189
1241	176.365	121.904	54.461	139.481	166.168	126.137	40.032	78.821	83.027	8.477	10.65	0.05168	1.32
1242	120.95	80.333	40.616	92.643	111.118	83.405	27.713	84.259	59.764	7.725	9.691	0.0499	1.233
1243	129.125	74.75	54.376	90.294	114.45	78.216	36.234	67.742	75.844	7.538	9.556	0.04927	1.258
1244	142.865	95.045	47.819	109.887	132.494	98.584	33.91	79.976	74.236	7.882	9.846	0.04938	1.337
1245	139.44	94.085	45.355	108.181	129.66	97.442	32.217	84.391	65.283	8.253	10.291	0.0528	1.165
1246	154.112	94.341	59.771	112.778	140.817	98.758	42.059	72.835	87.655	8.055	10.1	0.05187	1.228
1247	115.499	71.677	43.822	84.597	103.668	75.062	28.606	77.29	59.56	7.615	9.596	0.04985	1.199
1248	122.248	81.441	40.807	93.626	112.421	84.228	28.193	81.841	62.063	7.623	9.555	0.04848	1.311
1249	139.458	97.276	42.182	110.481	130.587	100.428	30.16	80.87	69.934	7.654	9.578	0.04787	1.422
1250	137.045	90.134	46.911	104.692	126.846	93.615	33.231	85.291	68.843	8.096	10.057	0.05239	1.171
1251	120.36	83.693	36.667	94.181	111.804	85.37	26.434	90.802	55.269	7.877	9.969	0.0497	1.251
1252	104.311	56.633	47.678	68.607	88.948	58.437	30.512	64.809	53.864	7.565	9.642	0.05288	1.001
1253	145.878	100.929	44.949	114.944	136.574	104.129	32.445	83.189	70.014	8.028	10.113	0.04942	1.353
1254	134.531	97.873	36.657	108.928	126.686	100.05	26.636	94.849	54.769	8.271	10.53	0.05114	1.239
1255	125.201	82.592	42.609	95.494	115.112	85.685	29.427	88.534	55.943	8.316	10.411	0.05455	1.045
1256	94.605	56.16	38.444	66.242	82.223	58.251	23.972	69.721	48.098	7.362	9.511	0.04834	1.182
1257	139.386	88.523	50.863	103.728	127.387	91.898	35.489	73.678	75.032	7.758	9.69	0.04979	1.292
1258	144.729	97.402	47.327	112.112	134.869	100.733	34.136	86.351	70.403	8.253	10.352	0.05247	1.195
1259	139.985	95.145	44.841	108.72	130.014	98.073	31.941	76.888	69.714	7.757	9.791	0.04791	1.413
1260	111.224	64.286	46.938	77.596	97.578	67.605	29.973	73.072	63.179	7.393	9.398	0.04895	1.212
1261	111.826	74.356	37.47	85.164	102.355	76.568	25.787	95.104	50.219	8.155	10.23	0.05345	1.047
1262	150.784	109.43	41.354	122.398	142.809	112.193	30.616	81.695	75.042	7.524	9.415	0.04571	1.613
1263	167.549	101.645	65.903	121.496	152.827	105.83	46.997	65.25	95.567	8.071	10.27	0.051	1.301
1264	136.287	79.206	57.081	95.252	121.366	82.195	39.17	67.012	77.285	7.713	9.805	0.0513	1.185
1265	130.266	93.395	36.871	104.774	122.672	95.824	26.848	90.81	67.546	7.389	9.478	0.04532	1.558
1266	152.747	99.234	53.513	115.703	141.288	102.91	38.378	74.398	84.043	7.829	9.85	0.04898	1.386
1267	146.696	101.39	45.307	115.674	137.831	104.595	33.236	88.414	72.077	8.093	10.134	0.05131	1.261
1268	145.974	88.388	57.586	105.013	131.854	91.593	40.261	66.498	83.19	7.75	9.788	0.04931	1.324
1269	99.757	64.506	35.251	74.703	89.982	67.064	22.918	83.235	50.591	7.382	9.31	0.0477	1.257
1270	132.532	91.797	40.735	104.424	123.914	94.679	29.236	91.44	61.859	8.046	10.069	0.05169	1.198
1271	136.173	84.809	51.363	100.163	123.34	88.574	34.766	71.264	72.709	7.786	9.812	0.04988	1.27
1272	127.52	80.398	47.122	94.571	115.665	84.024	31.641	71.878	67.885	7.548	9.519	0.04951	1.263
1273	158.543	115.659	42.884	129.398	150.923	118.636	32.287	95.66	72.749	8.256	10.499	0.05029	1.36
1274	158.448	98.8	59.648	117.378	145.592	103.271	42.321	75.663	87.554	8.189	10.314	0.05184	1.245
1275	118.698	79.932	38.766	91.674	109.138	82.942	26.196	75.524	61.447	7.267	9.061	0.04615	1.433
1276	123.475	78.191	45.284	91.438	111.596	81.359	30.237	69.81	66.854	7.354	9.309	0.04777	1.34
1277	144.225	97.377	46.848	111.817	134.666	100.392	34.274	86.988	75.198	7.993	9.981	0.05063	1.283
1278	147.928	102.833	45.095	117.071	138.872	106.171	32.701	83.796	73.091	7.938	9.927	0.04952	1.358
1279	137.584	89.944	47.64	105.082	127.839	93.703	34.136	78.745	70.048	7.842	9.751	0.05149	1.211
1280	116.281	79.258	37.023	89.998	107.346	81.324	26.022	91.045	53.89	7.845	9.844	0.05094	1.173
1281	162.236	115.972	46.264	130.817	153.556	119.447	34.109	85.458	72.026	8.36	10.513	0.05126	1.314
1282	141.432	94.386	47.045	108.927	130.976	97.902	33.074	76.257	72.484	7.773	9.753	0.04889	1.359
1283	154.201	90.654	63.547	109.739	141.084	94.066	47.019	68.084	83.835	8.231	10.54	0.05576	1.056
1284	152.702	105.23	47.472	120.076	143.067	108.581	34.486	80.984	76.041	7.987	9.999	0.04898	1.399
1285	141.46	99.444	42.016	112.273	132.629	102.095	30.534	80.208	69.477	7.674	9.594	0.04706	1.479
1286	116.368	68.349	48.019	82.113	102.923	71.708	31.215	75.605	60.73	7.767	9.848	0.05246	1.076
1287	139.878	77.277	62.601	95.193	124.768	80.406	44.362	67.109	77.042	8.066	10.347	0.0565	0.981
1288	126.385	83.95	42.435	96.907	116.278	87.222	29.056	83.476	60.781	7.918	9.926	0.0509	1.204
1289	155.05	102.909	52.141	119.757	145.261	107.005	38.256	80.398	82.626	8.056	10.011	0.05142	1.272
1290	131.873	95.032	36.84	106.394	124.282	97.45	26.832	90.492	66.428	7.487	9.589	0.0458	1.533
1291	147.654	90.963	56.69	108.164	134.629	94.932	39.697	74.798	82.511	7.953	10.065	0.05073	1.264
1292	159.653	113.899	45.753	128.379	150.926	117.106	33.82	84.314	72.961	8.18	10.286	0.05002	1.371
1293	130.076	89.612	40.464	101.73	120.954	92.118	28.836	75.176	70.806	7.155	8.863	0.04448	1.6
1294	169.871	118.815	51.056	134.956	160.525	122.171	38.354	85.439	81.841	8.353	10.524	0.05083	1.352
1295	148.812	104.586	44.226	118.329	140.204	107.391	32.812	88.355	69.836	8.13	10.184	0.05106	1.282
1296	174.473	115.255	59.218	133.917	163.443	119.153	44.29	76.128	98.906	8.082	10.147	0.04988	1.404
1297	140.822	94.111	46.711	108.542	130.721	97.452	33.269	84.096	70.46	8.073	10.06	0.051	1.249
1298	169.163	122.951	46.212	137.915	161.553	126.096	35.457	91.468	83.313	8.105	10.203	0.04917	1.453
1299	136.52	86.298	50.222	101.462	124.275	90.055	34.22	73.849	69.833	7.922	10.023	0.05124	1.209
1300	154.563	106.827	47.736	122.014	145.115	110.463	34.652	77.459	78.339	7.83	9.71	0.04873	1.421
1301	154.112	105.937	48.175	120.867	144.28	109.16	35.119	79.118	74.673	8.086	10.094	0.05018	1.337
1302	144.283	83.393	60.89	101.224	129.035	87.318	41.717	68.514	83.929	7.886	9.952	0.0513	1.21
1303	125.878	71.698	54.18	86.757	111.336	74.468	36.868	71.91	64.618	8.015	10.197	0.05585	0.97
1304	127.499	87.656	39.843	99.617	118.384	90.234	28.15	88.935	56.186	8.176	10.272	0.05215	1.158
1305	142.317	85.785	56.532	102.918	129.38	89.687	39.693	84.909	72.514	8.583	10.857	0.05627	1.014
1306	163.838	113.042	50.796	128.993	154.263	116.358	37.906	84.785	81.092	8.268	10.409	0.05071	1.339
1307	148.858	102.339	46.52	116.641	139	105.461	33.539	77.568	71.509	7.956	9.958	0.04937	1.364
1308	128.552	73.416	55.136	89.189	113.766	76.9	36.866	67.492	75.422	7.535	9.481	0.051	1.172
1309	165.365	114.949	50.417	131.006	155.886	118.566	37.32	80.819	82.363	8.175	10.242	0.0499	1.389
1310	145.464	98.907	46.556	113.151	135.753	101.851	33.902	87.187	67.842	8.348	10.5	0.0527	1.188
1311	141.659	91.809	49.85	107.281	130.579	95.632	34.947	77.16	75.709	7.832	9.889	0.05035	1.277
1312	135.859	97.766	38.093	109.203	128.032	99.789	28.244	91.805	63.141	7.885	10.009	0.04861	1.375
1313	129.094	74.881	54.213	90.575	114.818	78.454	36.365	77.91	62.768	8.406	10.803	0.05679	0.951
1314	147.652	102.453	45.199	116.491	138.534	105.47	33.064	85.569	73.357	7.984	10.045	0.04946	1.359
1315	108.622	73.757	34.865	83.958	99.981	75.946	24.035	88.38	55.496	7.367	9.295	0.04757	1.312
1316	131.082	89.015	42.067	101.786	121.618	91.87	29.748	85.151	63.254	7.905	9.931	0.0502	1.259
1317	141.206	92.568	48.637	107.514	130.043	96.25	33.793	74.229	72.081	7.839	9.86	0.04975	1.307
1318	152.289	103.038	49.251	118.712	142.545	106.796	35.749	81.469	77.889	8.059	10.027	0.05078	1.299
1319	129.507	81.005	48.502	95.7	117.706	84.697	33.01	76.003	72.206	7.606	9.551	0.04836	1.33
1320	122.54	90.41	32.13	99.898	115.237	92.228	23.009	94.961	50.389	7.857	10.079	0.04897	1.31
1321	134.293	94.458	39.835	106.381	125.643	96.75	28.893	88.667	61.53	7.959	10.036	0.04977	1.3
1322	129.118	89.182	39.936	101.248	120.12	91.812	28.308	86.209	61.204	7.829	9.83	0.04955	1.289
1323	131.985	86.771	45.214	100.501	121.355	90.075	31.28	78.177	67.529	7.759	9.781	0.04922	1.304
1324	126.686	85.457	41.229	97.95	117.162	88.344	28.818	91.106	57.62	8.214	10.335	0.05284	1.122
1325	141.12	91.715	49.405	106.95	130.071	95.39	34.682	80.361	71.055	8.087	10.1	0.052	1.197
1326	144.318	80.855	63.463	98.492	127.856	83.81	44.045	63.682	79.601	8.027	10.241	0.05417	1.076
1327	137.186	98.22	38.965	109.969	129.144	100.381	28.763	90.994	63.703	7.9	9.987	0.04918	1.346
1328	135.234	95.005	40.229	107.331	126.468	97.763	28.705	87.577	60.717	8.022	10.085	0.05029	1.276
1329	139.436	91.323	48.113	106.216	128.957	94.845	34.112	84.851	69.146	8.207	10.268	0.05303	1.149
1330	152.489	103.851	48.638	118.946	142.427	107.205	35.222	82.271	71.935	8.32	10.465	0.05155	1.261
1331	118.044	80.866	37.178	92.067	108.834	83.683	25.151	73.214	60.34	7.113	8.938	0.04485	1.518
1332	139.677	101.938	37.739	113.802	132.355	104.525	27.83	92.333	68.212	7.659	9.733	0.04709	1.484
1333	140.582	85.097	55.484	101.693	127.068	89.005	38.063	71.854	78.498	7.835	9.92	0.05105	1.222
1334	129.553	82.558	46.996	96.859	118.087	86.246	31.841	78.569	66.321	7.856	9.899	0.0506	1.219
1335	129.864	90.245	39.619	102.321	121.305	92.828	28.477	90.265	60.193	8.016	10.038	0.05162	1.194
1336	131.051	87.328	43.723	100.438	121.376	89.969	31.407	86.936	69.065	7.771	9.703	0.04997	1.269
1337	169.28	108.613	60.667	127.564	156.781	112.955	43.826	68.373	97.144	7.916	9.936	0.04927	1.415
1338	154.559	97.138	57.421	114.964	142.241	101.326	40.915	80.039	81.142	8.413	10.573	0.05357	1.159
1339	131.473	79.809	51.665	94.815	117.996	83.224	34.772	67.433	73.973	7.55	9.541	0.04918	1.283
1340	124.847	83.603	41.243	96.028	115.19	86.446	28.744	83.236	61.568	7.761	9.651	0.04997	1.246
1341	136.627	93.955	42.671	107.186	127.311	97.123	30.188	87.435	61.193	8.272	10.39	0.05252	1.171
1342	163.061	105.744	57.317	123.972	151.703	110.107	41.595	81.832	82.339	8.605	10.784	0.05467	1.142
1343	140.215	96.272	43.942	109.84	130.834	99.344	31.49	82.444	70.66	7.811	9.722	0.04886	1.365
1344	168.982	109.755	59.227	127.941	156.892	113.465	43.427	72.01	90.461	8.159	10.346	0.0511	1.318
1345	133.208	88.91	44.297	102.526	123.396	92.091	31.305	84.851	68.218	7.854	9.814	0.05053	1.248
1346	95.898	59.115	36.783	69.389	84.756	61.705	23.052	78.609	46.964	7.51	9.575	0.04942	1.147
1347	168.179	105.996	62.183	124.892	155.321	109.678	45.643	71.439	87.151	8.393	10.679	0.05398	1.174
1348	161.795	108.375	53.42	125.215	151.139	112.253	38.885	78.744	82.694	8.211	10.285	0.05064	1.33
1349	169.536	119.407	50.129	135.521	160.254	123.154	37.1	79.21	85.81	7.947	9.956	0.048	1.515
1350	136.351	93.081	43.269	106.19	126.794	95.889	30.906	76.904	71.091	7.538	9.424	0.04641	1.493
1351	155.476	98.806	56.67	116.819	143.928	103.264	40.664	78.422	87.776	8.047	10.021	0.05156	1.257
1352	141.543	98.418	43.125	111.864	132.645	101.473	31.172	83.257	72.336	7.701	9.63	0.04779	1.434
1353	113.825	80.352	33.473	90.207	105.691	82.465	23.227	90.993	49.753	7.802	9.896	0.04948	1.24
1354	176.332	107.352	68.98	128.503	161.768	111.871	49.898	64.165	111.716	7.811	9.809	0.04874	1.452
1355	116.532	75.997	40.535	87.939	106.282	78.768	27.514	75.529	65.238	7.131	8.896	0.04592	1.431
1356	113.472	77.165	36.306	88.149	104.547	79.951	24.596	81.827	54.456	7.495	9.34	0.04844	1.284
1357	139.267	100.825	38.442	112.399	131.458	102.869	28.589	87.67	66.2	7.68	9.721	0.04709	1.478
1358	127.861	92.243	35.618	102.87	120.021	94.295	25.726	87.137	58.509	7.606	9.63	0.04721	1.425
1359	131.766	79.345	52.421	95.76	120.319	83.48	36.838	80.619	70.971	8.044	10.032	0.05483	1.04
1360	153.582	87.301	66.281	106.261	137.834	90.475	47.359	70.797	83.359	8.381	10.694	0.0561	1.034
1361	163.062	111.768	51.295	128.081	153.761	115.241	38.52	87.034	84.39	8.247	10.324	0.05142	1.302
1362	152.228	97.105	55.123	113.944	140.237	100.797	39.44	70.607	90.88	7.575	9.551	0.04788	1.444
1363	121.328	84.073	37.255	95.434	112.782	86.76	26.022	81.841	60.517	7.388	9.238	0.04721	1.389
1364	142.216	96.998	45.218	110.82	132.631	99.914	32.717	84.335	70.186	7.983	10.081	0.04965	1.327
1365	113.816	75.195	38.621	86.558	104.255	77.71	26.546	90.116	56.274	7.735	9.672	0.05073	1.168
1366	117.325	81.442	35.882	91.935	109.033	83.386	25.647	91.006	57.932	7.555	9.52	0.04876	1.289
1367	146.608	108.101	38.507	120.177	139.468	110.531	28.937	94.414	66.017	7.981	10.095	0.04926	1.381
1368	132.235	79.488	52.746	94.613	118.648	82.596	36.053	71.981	71.037	7.804	9.851	0.0513	1.181
1369	164.154	90.44	73.714	112.43	147.679	94.805	52.874	68.308	100.775	8.189	10.362	0.05455	1.116
1370	131.684	90.253	41.431	102.925	122.395	93.19	29.205	81.187	62.585	7.794	9.663	0.04968	1.289
1371	139.348	98.06	41.288	110.441	130.853	100.235	30.618	88.979	67.965	7.898	9.919	0.04928	1.345
1372	168.666	106.609	62.057	126.093	156.159	111.06	45.099	71.366	101.705	7.916	9.902	0.04945	1.402
1373	141.26	105.529	35.731	116.584	134.25	107.751	26.498	91.067	65.02	7.543	9.673	0.0455	1.6
1374	142.345	92.486	49.858	107.711	130.846	96.143	34.703	74.065	72.323	7.913	10.078	0.04956	1.318
1375	133.916	78.699	55.217	94.92	119.824	82.469	37.355	76.849	68.671	8.227	10.512	0.05488	1.034
1376	136.045	90.566	45.479	104.501	125.652	93.926	31.727	78.127	67.827	7.824	9.799	0.04998	1.283
1377	122.19	79.327	42.863	92.34	111.48	82.77	28.71	75.26	63.255	7.465	9.353	0.04858	1.299
1378	138.056	99.02	39.037	111.015	130.273	101.386	28.887	90.687	68.715	7.7	9.723	0.04793	1.423
1379	152.863	96.49	56.373	113.452	140.099	100.129	39.971	69.559	84.551	7.794	9.859	0.04937	1.355
1380	166.164	116.119	50.045	132.246	157.028	119.856	37.172	77.555	85.937	7.893	9.766	0.04842	1.478
1381	151.208	95.901	55.306	112.495	138.638	99.423	39.214	70.055	85.541	7.693	9.763	0.04817	1.419
1382	119.669	79.436	40.233	91.508	109.562	82.481	27.081	83.377	53.493	8.05	10.152	0.05184	1.138
1383	145.509	102.402	43.107	115.876	137.037	105.295	31.742	87.708	72.71	7.881	9.891	0.04929	1.366
1384	168.822	122.181	46.642	137.085	160.469	125.392	35.077	80.167	82.762	7.831	9.782	0.04703	1.582
1385	156.535	111.874	44.661	125.855	147.901	114.832	33.069	80.68	75.53	7.83	9.837	0.04736	1.518
1386	138.929	91.328	47.601	105.784	128	94.675	33.325	72.424	76.765	7.453	9.424	0.04711	1.45
1387	124.505	84.769	39.736	96.428	115.552	86.866	28.686	88.526	65.376	7.563	9.472	0.04825	1.34
1388	129.227	83.956	45.271	97.707	118.482	87.32	31.163	81.793	62.346	8.066	10.113	0.05256	1.135
1389	142.746	88.399	54.347	104.321	129.689	91.636	38.053	72.697	75.969	7.936	10.078	0.05154	1.211
1390	159.398	96.929	62.469	116.344	146.054	101.489	44.565	77.892	86.352	8.468	10.731	0.05482	1.114
1391	154.709	94.263	60.447	112.121	140.589	97.886	42.703	67.771	85.103	7.976	10.207	0.0518	1.228
1392	133.905	85.444	48.461	100.056	122.914	88.627	34.287	87.341	67.683	8.219	10.262	0.05388	1.093
1393	132.896	87.549	45.347	101.394	122.134	91.025	31.109	72.643	71.329	7.453	9.352	0.04697	1.435
1394	134.543	84.346	50.197	99.226	122.277	87.7	34.577	74.421	70.319	7.822	9.952	0.05062	1.231
1395	138.406	82.263	56.142	98.832	124.762	85.867	38.895	74.521	79.374	7.804	9.875	0.05174	1.182
1396	119.367	73.005	46.362	86.747	107.308	76.466	30.841	81.155	62.331	7.84	9.848	0.05121	1.149
1397	128.058	89.443	38.615	101.342	119.611	92.207	27.405	83.809	63.634	7.494	9.323	0.04763	1.394
1398	109.577	76.95	32.627	86.294	101.515	78.683	22.832	94.242	48.346	7.776	9.787	0.05017	1.189
1399	131.338	80.331	51.007	95.763	118.715	84.287	34.428	80.046	66.586	8.145	10.302	0.05389	1.075
1400	124.741	76.545	48.196	90.751	112.08	80.086	31.994	75.186	64.147	7.824	9.924	0.05175	1.142
1401	98.982	66.375	32.607	75.874	90.185	68.718	21.467	81.266	49.326	7.12	8.885	0.04641	1.332
1402	143.299	104.199	39.1	116.438	135.533	106.89	28.644	86.062	67.817	7.65	9.667	0.04685	1.509
1403	128.569	88.873	39.696	101.019	119.666	91.696	27.97	83.609	62.928	7.659	9.573	0.04823	1.358
1404	159.986	102.209	57.776	119.664	147.337	105.828	41.509	69.143	83.563	8.078	10.223	0.05157	1.266
1405	146.833	101.323	45.51	115.665	137.533	104.731	32.802	79.455	75.271	7.745	9.618	0.04836	1.417
1406	157.157	102.829	54.328	119.655	145.593	106.686	38.906	67.865	93.377	7.461	9.357	0.04592	1.592
1407	141.584	99.683	41.901	112.83	132.956	102.767	30.189	81.314	71.62	7.582	9.508	0.04707	1.481
1408	150.164	103.956	46.208	118.195	140.59	106.997	33.593	80.435	71.673	8.024	10.008	0.04963	1.356
1409	118.873	77.359	41.514	89.912	108.776	80.48	28.297	82.331	65.736	7.381	9.185	0.048	1.321
1410	150.52	104.813	45.707	119.165	141.259	108.118	33.141	83.952	68.01	8.327	10.399	0.05205	1.236
1411	126.799	78.495	48.304	92.796	114.247	82.071	32.177	74.081	64.711	7.843	9.959	0.05162	1.156
1412	167.734	119.497	48.237	134.873	158.887	122.866	36.021	81.533	83.05	7.965	9.943	0.04792	1.518
1413	139.727	97.529	42.198	110.174	130.88	99.821	31.058	90.901	65.023	8.158	10.263	0.05107	1.252
1414	130.94	95.725	35.215	106.489	123.986	97.741	26.244	97.905	59.785	7.772	9.997	0.04921	1.329
1415	113.871	71.196	42.675	83.66	102.575	74.202	28.373	76.338	63.851	7.283	9.124	0.04726	1.33
1416	124.707	82.345	42.362	95.062	114.398	85.394	29.004	81.07	60.571	7.837	9.796	0.05008	1.236
1417	128.491	80.395	48.096	94.64	116.371	83.774	32.597	73.644	68.447	7.654	9.725	0.04991	1.245
1418	120.48	82.876	37.604	94.254	111.709	85.526	26.183	86.752	55.574	7.789	9.717	0.05043	1.214
1419	118.503	75.36	43.142	88.218	107.341	78.657	28.685	83.856	55.011	8.104	10.185	0.05335	1.063
1420	138.421	79.088	59.333	95.562	122.917	81.884	41.033	67.279	79.823	7.798	9.854	0.05141	1.183
1421	158.705	102.424	56.281	119.786	146.926	106.215	40.711	75.903	80.071	8.316	10.564	0.05321	1.19
1422	139.61	97.318	42.292	110.251	130.544	100.105	30.438	79.761	69.047	7.664	9.618	0.04713	1.466
1423	158.797	106.391	52.406	122.765	148.077	110.11	37.967	76.095	82.472	7.986	10.019	0.04943	1.386
1424	143.766	87.667	56.099	104.382	130.629	91.258	39.371	74.578	78.527	8.019	10.187	0.05237	1.175
1425	136.136	92.068	44.068	105.467	126.372	95.014	31.358	78.241	72.75	7.546	9.437	0.04673	1.471
1426	135.346	88.453	46.892	102.735	124.519	91.843	32.676	81.505	66.686	8.067	10.128	0.05171	1.193
1427	171.939	100.075	71.863	122.087	158.181	104.04	54.142	65.682	95.445	8.528	10.937	0.05674	1.058
1428	158.705	95.112	63.593	114.205	144.362	99.127	45.235	70.344	82.963	8.448	10.824	0.05552	1.079
1429	113.645	77.968	35.677	88.214	104.812	79.915	24.897	92.402	49.596	8.042	10.161	0.05108	1.157
1430	120.866	59.461	61.405	76.75	105.784	62.233	43.551	72.406	64.71	8.182	10.468	0.06167	0.768
1431	101.674	62.665	39.008	73.934	90.27	65.767	24.504	77.933	51.148	7.454	9.424	0.04948	1.165
1432	142.513	93.923	48.59	108.935	131.919	97.443	34.476	75.673	77.271	7.671	9.584	0.04891	1.36
1433	145.017	106.521	38.496	118.55	137.663	108.994	28.67	92.079	66.961	7.863	10.003	0.04826	1.433
1434	151.196	103.771	47.425	118.793	141.837	107.271	34.566	84.964	72.333	8.25	10.273	0.05198	1.24
1435	172.721	117.125	55.596	134.852	162.242	121.157	41.085	79.236	86.198	8.394	10.531	0.05167	1.309
1436	118.97	85.829	33.141	95.478	111.431	87.501	23.93	94.555	53.395	7.703	9.881	0.04859	1.312
1437	142.931	82.238	60.693	100.358	128.179	86.447	41.733	78.315	71.441	8.639	11.046	0.05803	0.946
1438	152.077	110.9	41.177	123.929	144.42	113.684	30.736	91.976	71.108	7.993	10.133	0.04871	1.428
1439	132.738	79.406	53.332	95.453	119.57	83.395	36.175	78.261	70.114	8.064	10.166	0.05401	1.07
1440	122.63	87.805	34.825	98.136	114.787	89.81	24.977	92.353	55.324	7.789	9.896	0.04891	1.307
1441	149.145	94.395	54.75	111.265	136.832	98.482	38.35	75.553	75.184	8.304	10.481	0.05367	1.141
1442	146.394	95.48	50.915	111.199	135.245	99.175	36.07	81.756	69.555	8.495	10.685	0.05409	1.122
1443	117.701	75.969	41.732	88.39	107.196	78.987	28.209	82.965	60.139	7.697	9.642	0.04982	1.219
1444	153.027	95.192	57.835	112.353	139.785	98.637	41.148	70.398	81.765	8.057	10.234	0.05201	1.22
1445	156.892	94.565	62.327	113.074	142.831	98.196	44.636	67.326	94.406	7.771	9.751	0.05044	1.301
1446	150.395	85.019	65.376	103.736	134.421	88.393	46.028	70.729	86.428	8.102	10.313	0.05382	1.113
1447	130.661	90.663	39.998	103.011	121.836	93.598	28.238	85.618	61.411	7.834	9.883	0.04972	1.287
1448	104.683	65.349	39.333	76.553	93.634	68.012	25.621	75.797	57.584	7.144	8.911	0.04676	1.319
1449	126.653	78.177	48.476	92.278	114.278	81.278	33	74.74	68.473	7.641	9.719	0.04972	1.245
1450	164.076	120.245	43.832	134.498	156.634	123.43	33.204	85.746	77.703	7.862	9.862	0.04808	1.504
1451	161.68	108.297	53.383	125.188	151.573	111.995	39.579	84.438	86.317	8.226	10.238	0.05119	1.305
1452	132.225	63.226	68.999	81.117	112.623	65.364	47.259	60.648	75.938	7.903	9.962	0.05756	0.896
1453	165.454	107.65	57.804	125.908	153.911	111.906	42.004	78.606	85.695	8.435	10.588	0.05302	1.219
1454	161.711	111.391	50.32	127.263	152.448	114.671	37.777	88.577	81.392	8.344	10.475	0.05168	1.286
1455	177.83	109.05	68.78	129.671	163.642	112.685	50.957	69.066	99.503	8.39	10.595	0.05296	1.237
1457	132.939	93.356	39.583	105.395	124.487	95.848	28.639	90.82	60.555	8.04	10.084	0.05125	1.223
1458	125.189	87.935	37.254	98.979	116.807	90.065	26.742	91.92	57.385	7.927	10.038	0.05016	1.248
1459	129.427	70.004	59.422	86.584	113.306	73.222	40.084	75.861	64.729	8.494	10.881	0.05885	0.875
1460	165.833	113.599	52.234	130.478	156.223	117.605	38.618	81.264	91.541	7.936	9.853	0.04862	1.462
1461	131.143	91.447	39.696	103.539	122.409	94.104	28.305	95.417	56.435	8.394	10.565	0.05384	1.102
1462	132.508	82.319	50.188	97.285	119.959	85.948	34.011	76.997	63.871	8.218	10.453	0.05429	1.064
1463	150.839	98.457	52.382	114.627	139.673	102.104	37.569	74.893	85.446	7.704	9.553	0.0482	1.426
1464	146.014	105.184	40.829	117.737	137.985	107.613	30.372	91.638	66.917	8.09	10.234	0.04976	1.346
1465	128.729	85.4	43.329	98.301	118.265	88.319	29.946	76.887	63.146	7.738	9.766	0.04927	1.291
1466	126.391	75.706	50.686	90.204	112.897	78.858	34.039	69.85	69.92	7.595	9.576	0.04966	1.238
1467	130.008	88.971	41.036	101.405	120.441	91.887	28.554	75.118	64.798	7.462	9.387	0.04684	1.441
1468	135.472	92.413	43.058	105.482	126.28	95.083	31.198	84.842	73.278	7.569	9.524	0.04735	1.434
1469	134.909	87.238	47.671	101.742	123.736	90.746	32.99	77.51	70.328	7.81	9.833	0.05015	1.264
1470	117.887	68.675	49.212	82.327	103.928	71.526	32.402	73.942	59.906	7.891	10.131	0.05303	1.054
1471	140.001	77.764	62.238	95.168	124.027	80.738	43.288	69.719	77.608	8.028	10.289	0.05521	1.027
1472	133.433	90.616	42.817	103.632	123.798	93.549	30.249	87.751	60.823	8.236	10.41	0.05205	1.179
1473	138.888	89.318	49.569	104.309	127.011	92.958	34.053	71.045	70.219	7.851	9.881	0.05074	1.244
1474	160.756	105.818	54.938	123.321	150.129	109.917	40.211	79.034	89.125	8.068	9.98	0.05055	1.33
1475	128.429	70.815	57.614	86.416	112.365	73.442	38.923	64.924	72.829	7.663	9.744	0.05281	1.083
1476	153.493	100.587	52.906	117.293	142.847	104.516	38.331	81.844	82.527	8.171	10.16	0.05167	1.252
1477	143.803	99.732	44.072	113.607	134.76	103.031	31.729	86.285	68.115	8.102	10.123	0.05095	1.27
1478	134.983	88.922	46.061	102.624	124.316	91.778	32.538	73.206	73.473	7.443	9.319	0.04664	1.464
1479	135.341	80.398	54.942	96.355	121.176	83.944	37.232	72.369	70.913	8.045	10.2	0.05284	1.12
1480	126.293	82.082	44.211	95.358	115.577	85.249	30.329	75.714	67.956	7.487	9.322	0.04755	1.372
1481	122.903	74.156	48.747	88.636	110.152	77.878	32.273	77.484	64.741	7.834	9.908	0.05086	1.172
1482	135.233	82.336	52.896	98.591	122.735	86.519	36.216	85.714	65.979	8.575	10.804	0.05711	0.969
1483	129.239	85.163	44.076	98.458	118.544	88.414	30.13	75.089	63.506	7.694	9.77	0.04956	1.277
1484	147.371	74.304	73.067	94.434	129.532	76.886	52.646	63.114	86.429	8.091	10.302	0.05808	0.929
1485	140.412	100.163	40.25	112.372	132.338	102.389	29.949	92.352	65.933	8.015	10.076	0.05013	1.307
1486	129.307	84.833	44.474	98.453	118.733	88.312	30.421	81.135	61.947	8.022	10.087	0.05184	1.168
1487	105.589	75.081	30.508	83.693	97.909	76.585	21.324	97.118	45.533	7.777	9.975	0.04953	1.207
1488	128.712	86.108	42.604	98.792	118.931	88.723	30.208	89.841	60.629	8.126	10.185	0.05232	1.15
1489	143.952	103.758	40.194	116.409	136.204	106.511	29.693	93.368	69.427	7.915	10.052	0.04882	1.393
1490	148.082	96.006	52.076	112.188	136.653	99.956	36.696	77.218	76.849	8.061	10.099	0.05118	1.256
1491	142.688	106.179	36.508	117.424	135.433	108.419	27.015	87.532	65.574	7.522	9.496	0.04558	1.598
1492	141.791	91.479	50.312	107.067	130.304	95.448	34.856	75.874	72.376	8.004	10.124	0.05125	1.232
1493	141.315	86.416	54.899	102.882	128.174	90.237	37.937	71.593	82.436	7.646	9.638	0.0495	1.305
1494	133.444	86.832	46.612	100.83	122.175	90.158	32.018	69.594	73.595	7.34	9.179	0.04647	1.463
1495	120.9	73.156	47.744	86.628	107.787	76.048	31.738	70.266	64.953	7.55	9.613	0.04899	1.253
1496	108.101	78.087	30.014	86.604	100.798	79.507	21.291	93.404	48.039	7.502	9.58	0.04774	1.313
1497	123.569	79.302	44.268	92.773	112.567	82.876	29.691	82.354	58.529	8.098	10.213	0.05321	1.087
1498	141.303	97.152	44.151	110.896	131.864	100.413	31.451	80.422	71.468	7.732	9.696	0.04778	1.43
1499	142.647	102.686	39.96	115.118	134.849	105.252	29.597	91.215	60.974	8.183	10.278	0.05184	1.23
1500	144.286	103.492	40.794	116.043	136.275	105.927	30.348	91.836	68.64	7.972	10.077	0.0491	1.376
1501	153.622	102.938	50.684	119.013	143.299	106.87	36.429	73.299	88.249	7.528	9.318	0.04658	1.543
1502	115.68	76.741	38.939	88.382	106.01	79.568	26.443	81.483	59.968	7.442	9.278	0.04694	1.369
1503	171.411	113.663	57.749	131.804	160.188	117.612	42.576	71.353	98.673	7.748	9.809	0.04781	1.518
1504	123.685	68.888	54.797	83.955	108.374	71.746	36.628	67.118	69.872	7.579	9.691	0.05276	1.074
1505	126.682	85.525	41.156	98.067	117.142	88.53	28.612	78.166	67.488	7.391	9.141	0.04633	1.457
1506	137.402	90.996	46.406	104.961	126.578	94.152	32.426	75.224	67.251	7.814	9.912	0.04995	1.286
1507	157.319	107.932	49.387	123.572	147.685	111.515	36.17	83.422	78.607	8.184	10.228	0.05055	1.329
1508	114.89	71.315	43.574	84.027	103.292	74.395	28.897	78.961	57.226	7.724	9.773	0.05177	1.112
1509	115.48	85.008	30.472	93.893	108.249	86.715	21.535	96.31	48.648	7.68	9.941	0.0481	1.329
1510	136.606	89.885	46.721	104.24	126.274	93.222	33.052	81.735	74.044	7.758	9.652	0.04936	1.316
1511	136.461	91.866	44.595	105.468	126.682	94.86	31.821	81.593	70.179	7.789	9.663	0.04908	1.335
1512	134.232	89.392	44.84	102.873	124.241	92.19	32.051	86.567	68.532	7.927	9.915	0.05026	1.263
1513	106.629	70.808	35.821	80.93	97.267	72.761	24.506	87.738	51.258	7.646	9.668	0.04941	1.203
1514	140.029	95.115	44.914	109.112	130.307	98.515	31.792	83.144	67.838	8.04	10.057	0.05089	1.256
1515	124.837	88.518	36.319	99.459	116.821	90.778	26.043	88.64	55.361	7.818	9.798	0.05012	1.251
1516	136.546	84.4	52.147	100.31	124.355	88.287	36.068	81.676	69.315	8.324	10.448	0.05497	1.051
1517	135.892	83.545	52.347	99.241	123.388	87.168	36.22	75.701	73.805	7.816	9.85	0.05176	1.179
1518	111.384	72.544	38.84	84.099	101.46	75.418	26.042	86.669	53.087	7.801	9.724	0.05186	1.107
1519	140.96	86.995	53.964	102.926	128.079	90.35	37.729	74.236	75.953	7.928	9.953	0.05131	1.216
1520	143.853	95.599	48.254	110.593	133.315	99.232	34.083	79.795	71.871	8.059	10.135	0.05076	1.269
1521	115.232	77.241	37.991	88.52	105.685	79.938	25.747	84.971	53.402	7.791	9.854	0.0498	1.218
1522	129.342	78.005	51.337	92.659	115.924	81.027	34.896	74.348	67.012	7.903	10.1	0.05226	1.13
1523	166.279	109.264	57.015	127.312	155.323	113.307	42.016	76.6	93.76	8.039	10.025	0.05005	1.372
1524	114.069	79.615	34.455	89.61	105.784	81.523	24.262	89.537	54.281	7.593	9.677	0.04767	1.334
1525	141.283	93.895	47.389	108.372	130.925	97.096	33.83	85.073	67.859	8.246	10.369	0.05212	1.197
1526	131.857	85.57	46.287	99.555	120.758	88.954	31.805	74.422	69.842	7.602	9.506	0.04782	1.377
1527	136.086	93.355	42.731	106.423	126.755	96.257	30.499	84.934	64.827	7.982	10.019	0.0498	1.299
1528	142.372	106.431	35.941	117.635	135.421	108.742	26.68	96.654	59.585	8.057	10.268	0.04949	1.358
1529	151.636	98.256	53.379	114.914	140.049	102.347	37.702	78.861	73.178	8.455	10.625	0.05382	1.146
1530	125.307	73.552	51.755	88.892	111.961	77.357	34.603	79.91	67.814	7.952	9.981	0.05318	1.077
1531	130.235	74.687	55.548	90.719	115.507	78.326	37.181	72.344	73.242	7.784	9.855	0.05228	1.122
1532	127.167	93.715	33.452	103.772	120.1	95.608	24.492	93.751	57.882	7.588	9.7	0.0472	1.43
1533	122.035	78.908	43.126	91.669	111.124	81.942	29.183	75.865	63.194	7.561	9.531	0.04817	1.319
1534	163.36	119.884	43.477	133.968	155.747	123.078	32.669	85.047	79.12	7.722	9.719	0.04685	1.582
1535	156.311	113.964	42.347	127.406	148.761	116.728	32.034	94.95	70.681	8.298	10.484	0.05121	1.305
1536	134.439	87.365	47.074	101.46	123.026	90.678	32.348	69.282	72.319	7.437	9.388	0.04751	1.403
1537	138.673	75.811	62.862	93.328	122.675	78.655	44.021	70.143	72.942	8.271	10.541	0.05792	0.928
1538	129.38	91.987	37.393	103.314	121.19	94.376	26.813	93.78	55.556	8.166	10.287	0.05186	1.185
1539	165.536	108.648	56.888	126.848	154.328	113.108	41.22	76.481	92.399	8.044	10.048	0.04947	1.4
1540	166.744	118.768	47.977	134.292	158.157	122.36	35.797	88.943	74.953	8.547	10.716	0.05265	1.257
1542	135.604	91.28	44.324	105	125.599	94.701	30.898	78.852	68.663	7.738	9.716	0.04865	1.354
1543	136.588	100.288	36.3	111.495	129.14	102.673	26.467	90.08	59.797	7.807	9.854	0.04837	1.395
1544	135.64	95.543	40.097	107.73	127.227	97.982	29.244	90.239	62.057	8.053	10.096	0.05126	1.232
1545	128.573	83.935	44.637	97.413	117.996	87.122	30.875	81.591	65.348	7.813	9.722	0.05027	1.239
1546	139.99	94.019	45.97	108.209	129.842	97.392	32.45	79.27	69.494	7.908	9.839	0.05024	1.285
1547	102.016	70.135	31.881	79.28	93.833	72.003	21.83	97.053	44.338	7.856	9.867	0.05209	1.074
1548	122.425	69.955	52.47	84.434	107.931	72.686	35.245	75.417	62.433	8.035	10.205	0.05506	0.989
1549	128.203	84.213	43.991	97.495	118.12	87.183	30.938	90.67	61.966	8.207	10.218	0.05361	1.092
1550	142.271	100.39	41.881	113.316	133.607	103.171	30.436	88.474	62.495	8.218	10.288	0.05178	1.228
1551	143.068	93.366	49.702	108.783	131.814	97.268	34.546	75.888	72.747	7.952	10.072	0.04979	1.31
1552	122.6	84.199	38.4	95.932	113.771	87.012	26.758	81.831	63.045	7.399	9.262	0.0471	1.399
1553	175.279	118.192	57.087	136.511	164.938	122.297	42.641	77.597	101.065	7.933	9.912	0.04805	1.519
1554	127.172	92.657	34.515	102.843	119.713	94.407	25.306	88.09	61.31	7.383	9.409	0.04527	1.55
1555	153.483	104.721	48.762	119.958	143.531	108.171	35.361	78.508	78.854	7.909	9.852	0.04856	1.424
1556	141.905	96.515	45.391	110.57	131.975	99.868	32.106	78.706	68.467	7.939	9.942	0.04929	1.343
1557	154.386	105.82	48.566	121.206	144.743	109.438	35.305	83.788	75.302	8.222	10.21	0.05127	1.283
1558	154.439	85.252	69.187	105.295	137.862	89.012	48.85	66.602	90.929	8.116	10.309	0.05448	1.092
1559	142.24	96.667	45.574	110.841	132.519	100.001	32.518	81.645	71.919	7.898	9.912	0.04934	1.343
1560	119.485	79.537	39.948	91.298	109.446	82.224	27.222	79.458	57.424	7.665	9.606	0.04905	1.269
1561	148.572	106.872	41.7	120.04	140.398	109.861	30.538	86.633	67.23	8.04	10.081	0.0497	1.357
1562	124.257	88.243	36.015	98.968	116.37	90.267	26.103	98.014	57.253	7.91	10.173	0.04999	1.257
1563	172.582	113.181	59.402	131.883	160.912	117.369	43.543	74.369	94.839	8.101	10.214	0.04991	1.394
1564	124.039	84.306	39.733	96.436	114.685	87.311	27.374	85.674	56.532	7.96	9.976	0.05135	1.18
1565	141.639	96.315	45.323	110.492	132.239	99.619	32.619	84.28	74.885	7.785	9.779	0.04915	1.353
1566	151.65	91.807	59.843	109.354	137.681	95.191	42.49	69.102	87.625	7.807	9.947	0.05042	1.286
1567	133.917	75.84	58.077	92.007	118.625	78.698	39.927	67.594	70.577	8.002	10.314	0.05526	1.011
1568	119.837	72.895	46.942	86.541	107.302	76.16	31.143	78.511	58.172	8.044	10.159	0.05419	1.026
1569	97.532	60.131	37.402	70.948	86.679	63.082	23.596	88.667	47.37	7.775	9.816	0.05162	1.059
1570	142.446	84.816	57.63	101.244	127.935	87.898	40.037	65.602	82.196	7.692	9.728	0.04963	1.291
1571	129.92	86.339	43.581	99.81	119.86	89.784	30.075	78.527	66.877	7.658	9.527	0.04916	1.304
1572	128.138	89.239	38.898	100.933	119.28	91.76	27.521	78.72	61.731	7.506	9.347	0.04726	1.413
1573	113.786	75.292	38.495	86.642	103.657	78.134	25.523	77.08	54.803	7.514	9.438	0.04823	1.289
1574	144.726	99.593	45.133	113.375	135.539	102.294	33.245	89.514	68.863	8.267	10.331	0.05206	1.218
1575	135.999	88.439	47.56	102.696	124.948	91.57	33.378	77.036	70.809	7.808	9.841	0.04911	1.322
1576	146.036	89.723	56.313	106.594	132.734	93.524	39.21	75.56	72.712	8.38	10.663	0.05431	1.099
1577	139.264	102.526	36.738	113.744	131.722	104.755	26.967	93.756	62.326	7.814	10.035	0.04718	1.477
1578	159.092	114.997	44.095	128.802	151.147	117.629	33.519	90.828	73.423	8.199	10.31	0.05069	1.338
1579	133.185	92.226	40.959	104.951	124.347	95.253	29.094	82.528	69.548	7.501	9.385	0.04708	1.445
1580	151.583	106.024	45.559	120.336	142.606	109.2	33.405	82.215	77.489	7.791	9.805	0.04769	1.476
1581	137.892	90.108	47.784	104.807	127.208	93.606	33.602	84.418	68.071	8.196	10.243	0.05266	1.159
1582	159.13	92.621	66.509	112.356	144.228	96.419	47.809	71.88	87.634	8.392	10.734	0.05566	1.07
1583	127.168	83.427	43.741	96.502	116.803	86.352	30.451	75.119	72.746	7.246	9.014	0.0456	1.498
1584	138.934	96.582	42.352	109.461	129.737	99.322	30.415	81.08	66.024	7.836	9.79	0.04857	1.377
1585	146.755	91.448	55.307	108.045	134.003	95.066	38.937	73.59	76.752	8.117	10.273	0.05276	1.169
1586	165.56	120.714	44.847	135.28	157.735	124.052	33.684	85.646	77.569	7.964	10.046	0.0486	1.475
1587	135.068	96.081	38.987	108.107	127.018	98.652	28.366	94.056	59.372	8.198	10.33	0.05216	1.19
1588	135.318	71.821	63.497	89.73	119.689	74.751	44.938	68.198	76.995	7.945	10.087	0.05691	0.949
1589	126.521	85.148	41.373	97.522	116.808	87.878	28.93	75.293	69.294	7.209	9.016	0.04544	1.512
1590	139.931	90.273	49.658	105.312	128.221	93.858	34.364	77.679	66.135	8.262	10.5	0.05281	1.153
1591	138.612	82.747	55.864	99.538	124.943	86.835	38.108	72.438	81.696	7.681	9.674	0.05037	1.247
1592	130.623	90.042	40.581	102.472	121.692	92.862	28.83	84.195	66.13	7.614	9.57	0.04799	1.38
1593	134.56	92.052	42.508	104.834	125.322	94.59	30.731	86.583	65.829	7.919	9.99	0.04996	1.286
1594	147.63	92.772	54.858	109.546	135.199	96.719	38.48	74.201	82.512	7.848	9.908	0.04958	1.327
1595	139.931	80.351	59.58	96.978	124.526	83.205	41.322	66.274	77.273	7.912	10.122	0.05248	1.14
1596	101.849	67.042	34.807	77.219	92.204	69.727	22.477	81.338	49.134	7.42	9.23	0.04797	1.254
1597	151.905	93.955	57.95	111.315	138.564	97.69	40.874	68.961	84.406	7.947	10.02	0.05111	1.259
1598	149.162	82.214	66.948	101.694	133.036	86.023	47.013	66.614	89.259	7.971	10.131	0.05423	1.089
1599	109.62	66.963	42.657	79.439	97.904	70.207	27.697	87.756	49.01	8.332	10.483	0.05631	0.924
1600	116.288	82.965	33.323	92.662	108.65	84.668	23.982	99.909	51.691	7.856	10.073	0.05049	1.204
1601	146.744	99.142	47.602	113.885	137.01	102.323	34.687	85.274	77.93	7.916	9.937	0.04944	1.352
1602	153.296	101.365	51.931	117.633	142.158	105.371	36.788	78.847	71.831	8.442	10.7	0.0533	1.176
1603	148.645	103.667	44.978	117.85	139.697	106.926	32.771	82.461	75.406	7.821	9.728	0.0485	1.418
1604	125.383	85.266	40.117	96.946	116.11	87.364	28.746	90.728	58.923	8.03	10.099	0.05131	1.187
1605	155.508	95.11	60.398	113.646	142.848	99.045	43.802	73.545	86.164	8.159	10.334	0.05348	1.16
1606	127.469	79.555	47.914	93.566	115.206	82.746	32.46	71.508	68.779	7.533	9.484	0.04885	1.293
1607	108.705	61.389	47.316	73.994	94.566	63.708	30.858	72.042	53.821	7.83	10.02	0.05496	0.949
1608	146.778	107.222	39.556	119.555	138.945	109.86	29.085	95.117	61.593	8.338	10.633	0.05107	1.283
1609	153.13	99.14	53.99	116.132	141.942	103.227	38.715	79.155	85.619	7.948	9.969	0.04977	1.344
1610	99.983	60.193	39.791	71.706	88.453	63.332	25.121	85.649	49.517	7.747	9.682	0.05244	1.031
1611	146.888	84.373	62.515	102.671	131.825	88.094	43.732	70.758	83.11	8.046	10.206	0.05405	1.099
1612	116.366	79.302	37.064	90.595	107.58	82.102	25.478	85.295	57.071	7.537	9.413	0.04907	1.264
1613	141.773	94.557	47.216	109.097	131.625	97.833	33.792	80.114	76.276	7.741	9.665	0.04821	1.399
1614	137.332	97.17	40.162	109.41	129.073	99.579	29.494	87.14	69.549	7.629	9.632	0.04739	1.448
1615	146.59	92.072	54.518	109.121	134.575	96.394	38.181	75.388	80.499	7.949	9.984	0.05137	1.236
1616	136.981	87.968	49.013	102.745	125.509	91.363	34.146	72.659	77.205	7.461	9.295	0.04772	1.401
1617	125.512	65.7	59.812	81.515	108.591	67.978	40.614	67.145	68.501	7.922	10.047	0.0563	0.937
1618	117.545	74.781	42.764	87.351	106.388	77.833	28.555	81.138	56.85	7.878	9.889	0.05153	1.136
1619	147.537	106.779	40.758	119.58	139.839	109.451	30.389	91.098	71.518	7.857	9.941	0.04851	1.425
1620	139.364	69.568	69.796	88.967	121.598	72.651	48.947	71.288	74.243	8.552	10.899	0.06176	0.805
1621	150.361	98.432	51.929	114.542	139.122	102.253	36.869	78.711	73.118	8.312	10.507	0.05293	1.183
1622	106.656	67.689	38.966	78.96	95.599	70.641	24.958	72.586	54.991	7.204	9.182	0.04742	1.293
1623	142.155	98.045	44.11	111.748	132.888	101.179	31.709	83.183	70.339	7.867	9.897	0.04872	1.38
1624	161.428	90.822	70.606	111.647	145.474	94.733	50.74	66.903	92.659	8.32	10.605	0.05555	1.072
1625	136.136	89.295	46.841	103.877	125.566	93.032	32.534	78.847	68.558	7.899	9.839	0.05106	1.227
1626	146.644	89.738	56.906	106.686	133.087	93.486	39.602	66.406	86.791	7.564	9.605	0.04894	1.351
1627	130.062	84.189	45.872	98.075	119.177	87.523	31.654	82.125	64.723	8.018	10.039	0.05156	1.181
1628	151.234	90.255	60.978	107.922	136.804	93.482	43.322	69.265	90.023	7.809	9.849	0.04985	1.311
1629	138.232	69.383	68.849	88.869	121.384	72.611	48.773	69.449	77.71	8.273	10.572	0.06017	0.848
1630	141.791	93.089	48.702	107.757	130.842	96.215	34.627	75.661	75.332	7.737	9.764	0.04878	1.362
1631	103.677	69.868	33.809	79.471	94.93	71.742	23.188	91.869	47.432	7.702	9.585	0.0511	1.119
1632	155.531	95.823	59.708	113.932	142.168	99.814	42.354	68.667	95.113	7.617	9.654	0.04864	1.401
1633	143.13	88.666	54.464	105.438	130.558	92.878	37.68	80.878	70.186	8.518	10.782	0.05565	1.042
1634	150.689	91.863	58.826	109.757	137.742	95.764	41.978	73.088	84.616	8.018	10.144	0.05259	1.185
1635	136.782	88.784	47.998	103.526	125.895	92.341	33.554	84.223	67.06	8.245	10.264	0.05308	1.137
1636	157.371	107.357	50.014	123.229	147.73	110.979	36.751	83.414	81.886	8.081	10.14	0.05002	1.356
1637	138.843	97.063	41.78	109.792	130	99.688	30.312	88.274	64.976	8.024	10.091	0.05027	1.289
1638	132.199	95.637	36.562	106.658	124.566	97.705	26.861	93.129	61.429	7.796	9.946	0.04823	1.384
1639	112.535	73.296	39.238	84.975	102.14	76.393	25.747	79.05	54.353	7.611	9.55	0.04942	1.22
1640	140.271	91.72	48.551	106.51	129.412	95.059	34.352	78.153	75.669	7.786	9.691	0.04902	1.344
1641	110.854	73.08	37.774	84.101	101.049	75.627	25.423	79.382	56.886	7.353	9.204	0.04719	1.334
1642	98.196	67.252	30.944	76.096	89.889	69.199	20.69	89.662	45.325	7.498	9.479	0.04827	1.233
1643	134.489	86.639	47.851	101.194	123.565	90.009	33.556	80.997	72.456	7.824	9.72	0.05036	1.253
1644	129.648	87.81	41.839	100.502	120.337	90.585	29.752	79.284	73.389	7.25	9.065	0.0453	1.539
1645	109.42	60.363	49.057	73.125	94.501	62.437	32.065	71.78	54.236	7.898	10.149	0.05549	0.929
1646	149.88	97.061	52.82	113.215	138.05	100.798	37.252	69.99	84.646	7.585	9.564	0.04773	1.447
1647	143.254	89.919	53.335	106.245	131.031	93.853	37.178	80.481	70.916	8.364	10.612	0.05461	1.085
1648	147.088	98.985	48.103	114.233	137.49	102.604	34.886	81.952	79.492	7.835	9.691	0.0495	1.349
1649	145.591	107.687	37.905	119.733	138.505	110.347	28.158	93.205	68.056	7.757	9.915	0.04717	1.504
1650	153.387	104.74	48.648	119.895	143.802	107.942	35.861	88.56	72.596	8.482	10.693	0.05315	1.192
1651	170.459	114.421	56.038	132.502	160.105	118.701	41.404	79.531	90.178	8.324	10.335	0.05121	1.326
1652	118.99	76.776	42.215	89.231	108.369	79.663	28.706	79.917	62.5	7.54	9.376	0.04891	1.269
1653	147.256	95.018	52.237	111.046	135.473	98.833	36.64	69.865	84.738	7.531	9.466	0.04716	1.471
1654	128.118	75.371	52.747	89.748	113.487	77.879	35.608	60.091	75.293	7.245	9.225	0.04766	1.339
1655	129.097	84.906	44.191	98.163	118.732	87.879	30.853	80.574	61.861	7.993	9.984	0.05182	1.169
1656	161.791	102.165	59.626	120.39	149.021	106.074	42.947	72.132	87.66	8.216	10.33	0.05181	1.258
1657	130.154	84.21	45.944	98.163	119.526	87.481	32.045	85.179	68.209	7.916	9.854	0.05115	1.201
1658	144.231	94.442	49.789	109.853	133.259	98.151	35.108	76.279	77.679	7.757	9.745	0.04933	1.341
1659	135.613	82.74	52.873	98.79	122.86	86.755	36.105	82.217	65.931	8.462	10.764	0.05631	0.996
1660	146.163	96.843	49.32	112.087	135.492	100.385	35.107	78.64	75.417	7.98	9.96	0.04989	1.32
1661	132.084	86.12	45.964	99.972	121.392	89.262	32.13	77.072	70.868	7.601	9.511	0.04888	1.322
1662	158.067	102.567	55.5	119.849	146.357	106.595	39.762	75.147	82.618	8.137	10.257	0.05156	1.267
1663	141.909	91.085	50.824	106.385	130.217	94.469	35.747	78.406	70.578	8.147	10.326	0.05183	1.203
1664	127.041	92.611	34.43	102.967	119.967	94.467	25.5	90.147	61.43	7.344	9.253	0.0463	1.482
1665	151.76	98.484	53.277	114.911	140.18	102.276	37.904	72.501	85.161	7.68	9.577	0.04839	1.415
1666	136.489	76.616	59.873	94.095	121.782	80.251	41.531	70.479	76.649	8.012	10.142	0.05503	1.029
1667	144.663	85.202	59.461	102.48	129.998	88.722	41.276	71.997	74.603	8.293	10.578	0.05516	1.052
1668	152.859	101.995	50.864	118.033	142.407	105.846	36.561	78.397	80.325	7.95	9.939	0.04999	1.338
1669	158.737	91.374	67.363	110.892	143.106	94.786	48.32	67.343	91.388	8.175	10.389	0.05368	1.145
1670	125.91	74.715	51.196	89.481	112.333	78.055	34.278	70.873	74.948	7.348	9.307	0.04804	1.319
1671	147.335	107.547	39.788	119.775	139.512	109.906	29.607	82.361	68.936	7.638	9.552	0.04662	1.54
1672	147.109	92.473	54.635	109.378	134.973	96.58	38.393	81.07	73.478	8.48	10.687	0.05465	1.095
1673	125.32	69.466	55.853	85.248	110.046	72.85	37.197	71.513	71.774	7.725	9.775	0.0529	1.075
1674	138.329	91.214	47.115	105.279	127.597	94.119	33.478	74.605	73.098	7.633	9.533	0.0478	1.406
1675	115.367	77.247	38.121	88.75	105.58	80.336	25.244	73.402	60.459	7.162	8.981	0.04518	1.478
1676	143.883	89.663	54.219	106.564	131.713	93.989	37.723	81.546	75.055	8.264	10.398	0.05396	1.113
1677	143.85	81.701	62.15	99.474	128.133	85.145	42.988	65.27	85.906	7.731	9.815	0.05175	1.184
1678	136.404	98.244	38.16	110.038	128.491	100.811	27.68	82.777	65.899	7.508	9.477	0.04636	1.512
1679	121.027	85.832	35.195	96.276	113.154	87.837	25.316	90.465	58.9	7.568	9.564	0.04774	1.363
1680	142.927	104.644	38.283	116.243	135.398	106.666	28.732	92.163	64.191	7.935	10.036	0.04897	1.384
1681	136.286	85.59	50.695	100.94	124.168	89.326	34.843	78.657	69.348	8.11	10.193	0.05257	1.149
1682	118.63	66.282	52.348	80.717	103.469	69.341	34.128	69.524	63.982	7.74	9.846	0.05319	1.042
1683	123.102	81	42.103	93.553	112.809	83.925	28.884	80.649	60.653	7.794	9.805	0.04905	1.281
1684	117.052	71.042	46.01	84.536	105.005	74.301	30.704	87.519	55	8.347	10.553	0.05668	0.933
1685	126.622	88.779	37.843	100.096	117.982	91.153	26.829	92.314	54.482	8.188	10.324	0.05165	1.182
1686	130.151	89.827	40.323	101.952	121.122	92.367	28.755	88.418	60.836	7.952	9.973	0.05041	1.249
1687	133.715	79.291	54.424	94.87	119.829	82.391	37.437	75.425	67.784	8.179	10.5	0.05472	1.041
1688	132.128	90.702	41.426	103.465	122.843	93.776	29.068	75.647	69.04	7.355	9.116	0.04618	1.493
1689	138.386	96.048	42.338	109.239	129.609	99.054	30.556	86.075	72.104	7.653	9.626	0.04776	1.425
1690	153.637	108.584	45.054	122.984	145.421	111.766	33.655	84.291	74.043	7.995	9.966	0.05013	1.346
1691	169.751	105.487	64.264	125.584	156.556	110.099	46.458	72.158	98.469	8.162	10.312	0.05157	1.289
1692	106.552	66.594	39.957	78.202	95.406	69.6	25.806	83.733	50.156	7.897	9.983	0.05176	1.085
1693	127.279	88.795	38.484	100.605	118.594	91.61	26.984	86.292	58.712	7.805	9.8	0.04936	1.294
1694	143.933	104.763	39.169	116.881	136.33	107.157	29.173	87.915	70.228	7.633	9.648	0.04666	1.526
1695	153.318	101.925	51.392	117.819	142.747	105.355	37.392	81.444	78.721	8.159	10.27	0.05029	1.322
1696	149.664	92.534	57.13	109.422	136.407	95.93	40.477	70.05	78.211	8.081	10.272	0.05303	1.163
1697	138.549	98.982	39.567	111.316	130.385	101.782	28.603	85.206	65.288	7.734	9.706	0.04829	1.4
1698	101.318	70.105	31.213	78.871	93.233	71.69	21.543	90.326	47.351	7.469	9.454	0.04813	1.255
1699	128.653	78.819	49.834	93.749	115.999	82.624	33.375	77.957	66.065	7.965	10.108	0.05198	1.145
1700	153.601	102.302	51.299	118.5	143.051	106.225	36.826	80.134	79.712	8.09	10.087	0.05052	1.312
1701	131.174	79.333	51.841	93.926	117.772	82.003	35.768	72.463	65.858	7.994	10.179	0.05194	1.148
1702	131.702	91.556	40.147	103.65	123.071	93.939	29.132	91.577	57.249	8.252	10.277	0.05325	1.128
1703	141.688	96.264	45.424	110.286	131.967	99.446	32.522	79.112	73.884	7.701	9.615	0.04762	1.438
1704	150.401	99.643	50.758	115.567	139.571	103.565	36.006	73.12	86.269	7.528	9.353	0.04618	1.553
1705	122.506	77.221	45.285	90.765	111	80.647	30.354	84.631	54.751	8.426	10.649	0.05606	0.974
1706	124.332	77.31	47.022	91.139	112.533	80.441	32.092	75.297	72.087	7.373	9.222	0.04747	1.359
1707	149.225	103.982	45.243	118.14	140.404	107.008	33.396	84.546	80.978	7.649	9.616	0.0469	1.519
1708	147.961	93.151	54.81	109.744	135.574	96.828	38.746	77.304	77.77	8.137	10.313	0.05217	1.202
1709	125.991	81.014	44.977	94.531	115.109	84.242	30.867	78.969	69.071	7.541	9.383	0.04829	1.328
1710	142.873	101.151	41.723	114.088	134.271	103.997	30.274	86.023	65.792	7.963	10.041	0.04938	1.351
1711	164.994	111.958	53.036	128.57	154.796	115.457	39.339	80.019	82.573	8.296	10.413	0.05153	1.297
1712	148.34	89.495	58.845	107.422	134.691	93.788	40.903	74.721	82.475	8.09	10.192	0.05246	1.181
1713	152.572	105.574	46.998	120.467	143.348	109.026	34.322	86.114	75.15	8.154	10.203	0.05049	1.32
1714	140.901	79.705	61.196	97.073	125.054	83.083	41.97	65.583	84.751	7.67	9.714	0.05114	1.201
1715	127.181	75.329	51.851	90.198	113.22	78.687	34.533	68.139	70.461	7.612	9.624	0.05077	1.185
1716	111.651	77.29	34.361	87.508	103.053	79.735	23.318	87.48	49.707	7.72	9.708	0.04943	1.23
1717	130.52	78.776	51.744	94.423	117.899	82.685	35.215	84.69	64.493	8.44	10.581	0.05666	0.97
1718	108.297	72.686	35.611	83.001	98.96	75.022	23.939	80.3	53.426	7.385	9.318	0.04673	1.353
1719	130.109	88.584	41.525	101.196	120.439	91.575	28.864	70.499	72.368	7.03	8.749	0.0435	1.667
1720	155.459	100.267	55.192	117.478	143.509	104.462	39.046	75.73	80.58	8.157	10.34	0.05102	1.283
1721	136.973	91.952	45.021	105.814	127.021	95.211	31.811	78.286	73.769	7.568	9.385	0.04738	1.432
1722	138.608	83.895	54.713	99.918	124.919	87.417	37.502	68.329	78.776	7.64	9.672	0.04997	1.267
1723	140.158	86.272	53.887	102.496	127.232	90.128	37.104	72.937	76.693	7.86	9.926	0.0507	1.242
1724	124.141	89.119	35.022	99.589	116.354	91.207	25.147	91.512	55.764	7.762	9.8	0.04895	1.311
1725	102.677	62.929	39.748	74.442	91.266	66.03	25.236	76.368	55.306	7.216	9.083	0.04812	1.235
1726	162.064	103.269	58.796	121.805	149.88	107.767	42.113	77.625	85.652	8.361	10.569	0.05242	1.233
1727	101.755	62.839	38.916	74.012	90.553	65.742	24.81	73.681	56.394	7.169	9.082	0.04579	1.36
1728	156.313	100.457	55.857	117.862	144.427	104.579	39.848	73.407	87.965	7.862	9.91	0.04941	1.371
1729	128.083	92.727	35.355	103.346	120.511	94.764	25.747	98.114	55.805	8.027	10.295	0.0503	1.259
1730	148.272	86.561	61.711	104.689	133.573	90.248	43.325	73.188	85.329	8.002	10.121	0.0525	1.172
1731	105.594	67.411	38.184	78.444	94.974	70.179	24.794	76.592	54.806	7.279	9.152	0.04744	1.29
1732	123.934	77.934	46.001	91.689	112.396	81.335	31.06	76.849	68.129	7.531	9.386	0.04882	1.287
1733	137.347	99.961	37.387	111.503	129.701	102.404	27.297	94.21	59.348	8.082	10.242	0.05064	1.275
1734	143.001	95	48.001	109.948	132.727	98.558	34.169	76.545	81.2	7.559	9.333	0.04744	1.45
1735	160.453	97.124	63.33	116.2	146.565	101.017	45.548	67.007	102.084	7.64	9.614	0.04895	1.394
1736	122.654	85.874	36.78	96.684	114.28	87.887	26.393	87.744	59.707	7.584	9.574	0.04788	1.358
1737	120.087	71.799	48.288	85.488	106.666	74.898	31.768	69.957	65.645	7.473	9.533	0.04985	1.206
1738	157.327	115.479	41.848	128.535	149.652	117.976	31.676	95.627	68.021	8.341	10.637	0.05009	1.368
1739	122.766	83.185	39.581	94.909	113.62	85.553	28.067	76.821	70.384	7.076	8.883	0.04399	1.599
1740	143.124	82.734	60.39	100.452	127.988	86.683	41.305	67.404	87.416	7.644	9.622	0.04976	1.282
1741	129.43	89.121	40.309	101.542	120.438	92.094	28.344	82.577	66.039	7.54	9.407	0.04701	1.432
1742	146.588	98.585	48.004	113.568	136.846	101.929	34.917	82.27	73.077	8.118	10.064	0.05167	1.237
1743	151.644	101.841	49.803	117.542	141.47	105.578	35.892	85.489	71.214	8.518	10.657	0.05394	1.149
1744	120.992	77.517	43.476	90.185	110.397	80.079	30.317	86.659	63.156	7.793	9.799	0.05025	1.209
1745	131.498	82.252	49.247	96.669	118.98	85.513	33.467	74.503	66.179	7.908	10	0.05135	1.185
1746	130.142	82.623	47.519	97.019	118.708	86.174	32.534	83.8	63.839	8.172	10.236	0.05314	1.109
1747	172.139	123.401	48.737	139.231	164.114	126.79	37.324	94.46	85.876	8.356	10.537	0.05065	1.376
1748	158.312	99.083	59.229	117.308	145.805	103.059	42.746	75.142	85.314	8.248	10.424	0.05314	1.187
1749	128.455	87.106	41.349	99.476	119.01	89.709	29.301	76.217	70.347	7.269	9.108	0.04511	1.545
1750	137.839	97.999	39.84	110.44	129.374	100.973	28.401	76.382	68.825	7.35	9.142	0.04524	1.588
1751	166.881	110.033	56.848	128.043	155.955	114.088	41.867	73.602	96.219	7.809	9.787	0.04867	1.452
1752	153.568	97.984	55.584	114.799	141.222	101.587	39.634	71.195	83.19	7.906	10.042	0.05065	1.294
1753	101.137	64.556	36.581	75.211	90.924	67.354	23.57	82.049	51.595	7.372	9.189	0.04853	1.217
1754	157.662	105.658	52.003	121.886	147.067	109.296	37.771	78.996	79.462	8.191	10.241	0.05067	1.317
1755	142.568	100.765	41.803	113.649	134.084	103.431	30.653	87.293	68.989	7.856	9.892	0.04856	1.396
1756	122.962	81.061	41.901	93.629	112.853	84.017	28.836	75.87	68.152	7.277	9.044	0.04602	1.454
1757	159.469	108.211	51.258	124.042	149.377	111.375	38.002	77.016	88.697	7.743	9.7	0.04725	1.523
1758	117.565	74.789	42.776	87.399	106.22	77.989	28.232	69.862	65.832	7.136	9.046	0.0458	1.434
1759	150.972	86.607	64.364	105.126	135.071	90.154	44.917	61.477	94.83	7.553	9.635	0.04985	1.298
1760	127.355	84.062	43.293	97.305	117.16	87.378	29.782	73.764	70.194	7.26	9.025	0.04664	1.435
1761	144.491	108.899	35.592	120.169	137.823	111.342	26.481	90.812	64.357	7.613	9.669	0.04642	1.552
1762	174.603	110.227	64.377	130.782	162.606	114.87	47.736	80.316	94.46	8.689	10.978	0.05499	1.151
1763	152.567	90.442	62.125	109.921	139.938	94.913	45.024	85.309	72.689	9.226	11.725	0.0623	0.849
1764	166.189	100.48	65.71	120.61	153.103	104.364	48.739	70.201	86.881	8.587	10.941	0.05656	1.059
1765	177.758	109.905	67.853	131.445	165.098	114.618	50.48	73.766	93.5	8.817	11.136	0.0565	1.092
1766	184.212	118.963	65.249	140.042	172.434	123.846	48.588	81.313	96.662	8.849	11.183	0.0547	1.186
1767	186.422	116.173	70.249	138.654	173.966	120.998	52.967	77.046	101.733	8.838	11.137	0.05577	1.14
1768	122.235	81.78	40.455	93.972	112.559	84.678	27.88	86.652	57.858	7.935	9.926	0.05146	1.166
1769	160.555	103.747	56.808	121.601	148.647	108.078	40.569	76.121	79.782	8.455	10.692	0.05383	1.168
1770	166.847	105.832	61.015	125.726	155.935	110.621	45.314	86.111	80.289	9.186	11.55	0.05952	0.97
1771	141.248	93.773	47.475	108.463	130.726	97.331	33.395	82.907	64.997	8.409	10.613	0.054	1.115
1772	138.288	75.829	62.459	94.297	123.245	79.822	43.423	84.391	67.428	9	11.454	0.06283	0.794
1773	134.849	90.874	43.975	104.377	125.079	94.026	31.053	84.077	65.148	8.028	10	0.05123	1.221
1774	142.434	90.758	51.676	106.58	130.781	94.479	36.302	84.298	62.247	8.908	11.32	0.05868	0.942
1775	172.678	120.159	52.518	137.216	163.605	124.021	39.584	94.151	80.849	8.878	11.179	0.05479	1.172
1776	164.862	100.357	64.506	120.634	152.412	104.746	47.666	78.154	79.295	9.082	11.657	0.06002	0.941
1777	144.046	82.527	61.52	100.244	129.092	85.82	43.272	72.317	72.21	8.554	10.881	0.05827	0.939
1778	169.078	99.072	70.007	119.986	154.086	102.937	51.15	70.845	97.499	8.335	10.626	0.05441	1.146
1779	174.128	123.35	50.778	139.703	165.107	127.001	38.106	90.101	74.454	8.933	11.219	0.05479	1.176
1780	142.38	90.655	51.725	106.661	130.587	94.698	35.888	80.127	66.783	8.465	10.674	0.05556	1.049
1781	152.419	102.158	50.26	117.815	142.299	105.573	36.726	91.827	71.59	8.698	10.903	0.05474	1.117
1782	141.991	83.869	58.122	102.098	129.348	88.474	40.874	89.458	68.604	9.06	11.423	0.06159	0.846
1783	145.162	97.356	47.806	112.296	135.016	100.936	34.08	83.721	68.769	8.316	10.361	0.05297	1.173
1784	144.358	86.382	57.976	103.563	130.619	90.034	40.585	76.288	71.465	8.516	10.802	0.05675	0.999
1785	147.306	96.196	51.11	112.188	137.22	99.672	37.548	88.809	66.925	8.847	11.041	0.05787	0.986
1786	123.184	76.491	46.693	90.322	111.136	79.914	31.221	85.126	53.515	8.637	10.972	0.05774	0.918
1787	147.392	93.895	53.498	110.408	135.575	97.825	37.75	81.221	69.183	8.647	10.958	0.05626	1.036
1788	156.346	114.324	42.022	127.47	148.482	116.964	31.518	92.109	68.418	8.257	10.46	0.0502	1.357
1789	134.78	80.168	54.612	96.2	120.924	83.837	37.087	81.426	59.673	8.889	11.386	0.05937	0.889
1790	153.317	88.556	64.761	109.398	141.684	93.255	48.429	79.2	79.009	8.871	11.328	0.06116	0.879
1791	150.815	95.728	55.087	113.301	140.378	99.763	40.616	88.574	75.011	8.756	10.911	0.05763	0.999
1792	185.638	117.034	68.604	138.677	173.321	121.354	51.967	76.871	92.119	9.087	11.67	0.0579	1.057
1793	144.852	85.174	59.679	102.843	130.362	89.083	41.28	69.308	80.503	8.015	10.119	0.05319	1.133
1794	152.396	98.982	53.414	115.991	142.04	102.966	39.074	86.305	75.426	8.587	10.719	0.0556	1.08
1795	180.022	115.192	64.83	135.728	167.652	119.766	47.886	79.281	89.052	8.979	11.418	0.05632	1.109
1796	168.598	99.874	68.723	121.83	156.595	104.447	52.147	78.306	82.219	9.306	11.823	0.06227	0.879
1797	144.46	94.837	49.623	110.283	133.651	98.599	35.051	83.604	67.211	8.507	10.739	0.0549	1.086
1798	154.833	79.936	74.897	101.497	138.034	83.228	54.807	64.873	88.789	8.373	10.779	0.05937	0.911
1799	155.084	100.932	54.152	117.823	143.413	105.028	38.385	76.791	76.199	8.35	10.59	0.05312	1.186
1800	153.16	92.611	60.549	110.433	139.397	95.951	43.446	73.057	79.796	8.402	10.588	0.05521	1.08
1801	132.726	80.013	52.713	95.992	120.491	83.743	36.747	79.488	62.483	8.512	10.797	0.05815	0.925
1802	162.43	109.624	52.806	126.402	152.246	113.48	38.766	82.713	83.155	8.304	10.438	0.05147	1.293
1803	180.032	123.3	56.732	141.179	170.205	126.667	43.538	88.605	88.218	8.771	11.044	0.05337	1.247
1804	164.716	92.215	72.501	113.855	149.91	95.827	54.084	69.709	91.456	8.565	11.072	0.0583	0.982
1805	155.318	102.596	52.721	119.331	144.809	106.592	38.217	85.804	74.404	8.667	10.858	0.05543	1.096
1806	162.995	100.074	62.921	120.205	151.455	104.58	46.874	81.16	81.688	8.935	11.349	0.05894	0.975
1807	180.617	117.034	63.584	138.41	171.156	122.036	49.12	82.539	90.338	9.056	11.444	0.05782	1.058
1808	161.069	111.938	49.131	127.436	151.876	115.216	36.66	95.771	72.771	8.869	11.167	0.05482	1.143
1809	123.822	68.704	55.118	83.578	108.41	71.162	37.247	73.456	62.163	8.159	10.406	0.05633	0.943
1810	145.897	90.813	55.084	107.752	133.564	94.846	38.718	81.768	69.109	8.724	11.102	0.05762	0.981
1811	123.882	77.528	46.354	92.003	113.228	81.39	31.837	85.37	56.435	8.433	10.599	0.05724	0.938
1812	140.78	84.234	56.546	101.064	127.397	87.897	39.5	76.95	74.394	8.217	10.415	0.05483	1.062
1813	171.966	116.829	55.137	134.69	162.2	120.935	41.265	91.623	81.034	9.035	11.324	0.05618	1.109
1814	159.359	106.934	52.425	123.262	149.247	110.269	38.977	88.125	75.872	8.713	10.975	0.0549	1.13
1815	147.461	86.93	60.531	105.751	134.719	91.267	43.452	74.598	79.031	8.352	10.468	0.05625	1.024
1816	157.396	107.407	49.99	123.35	147.974	111.038	36.936	84.379	74.306	8.464	10.479	0.05348	1.188
1817	161.127	111.326	49.801	127.053	151.729	114.716	37.013	90.634	72.225	8.794	11.027	0.05509	1.131
1818	149.718	87.062	62.656	105.804	135.218	91.096	44.122	71.615	82.922	8.224	10.476	0.05499	1.073
1819	111.392	75.565	35.827	85.954	102.178	77.842	24.335	90.689	46.403	8.154	10.263	0.05288	1.071
1820	157.151	110.42	46.731	124.943	148.232	113.298	34.935	90.43	71.276	8.511	10.682	0.05278	1.224
1821	162.779	107.413	55.366	124.778	151.666	111.334	40.333	81.864	79.11	8.608	10.871	0.05338	1.197
1822	125.06	62.351	62.709	80.229	109.192	65.748	43.444	81.55	63.24	8.687	11.181	0.0644	0.717
1823	158.842	98.824	60.018	117.785	146.407	103.474	42.933	81.863	76.444	8.954	11.389	0.05845	0.984
1824	161.666	105.316	56.349	123.053	150.302	109.429	40.872	82.362	76.573	8.8	11.176	0.05608	1.082
1825	172.242	118.125	54.117	135.904	163.095	122.309	40.787	91.224	78.732	9.065	11.36	0.05686	1.085
1826	129.432	90.595	38.837	102.147	120.77	92.836	27.935	96.638	53.419	8.555	10.794	0.05436	1.076
1827	182.047	106.504	75.543	130.027	168.424	110.828	57.596	71.565	96.815	9.009	11.676	0.05937	0.988
1828	141.609	100.117	41.491	113.026	133.068	103.005	30.063	92.736	58.923	8.544	10.8	0.05421	1.12
1829	183.768	105.554	78.214	129.334	168.503	109.75	58.753	63.85	99.098	8.835	11.345	0.05837	1.02
1830	158.939	96.829	62.11	115.76	145.039	101.121	43.918	74.105	81.391	8.583	10.84	0.0553	1.091
1831	161.404	108.278	53.127	125.198	151.037	112.279	38.758	82.701	76.605	8.582	10.757	0.05408	1.168
1832	168.449	102.73	65.719	123.05	155.875	106.638	49.238	75.467	85.557	8.824	11.279	0.0581	1.012
1833	165.86	94.767	71.093	115.725	150.733	98.22	52.513	65.359	92.554	8.451	10.767	0.05637	1.054
1834	148.289	89.996	58.293	108.282	135.933	94.456	41.477	86.139	70.146	9.071	11.527	0.06056	0.892
1835	158.595	103.253	55.342	120.305	146.705	107.105	39.6	74.763	76.658	8.438	10.707	0.05352	1.177
1836	125.615	81.128	44.488	94.533	115.041	84.279	30.761	85.842	63.77	7.932	9.918	0.05124	1.181
1837	150.263	105.366	44.898	119.254	141.372	108.195	33.177	99.529	61.195	9.112	11.531	0.05648	1.052
1838	133.261	92.621	40.64	104.958	124.196	95.339	28.857	90.854	56.106	8.394	10.586	0.05315	1.135
1839	163.409	110.027	53.382	127.184	153.268	114.142	39.126	87.284	78.502	8.714	10.871	0.05455	1.155
1840	175.798	102.638	73.16	126.369	162.714	108.196	54.517	79.012	97.988	8.98	11.351	0.05884	0.997
1841	157.093	96.139	60.954	115.148	144.053	100.695	43.358	79.828	82.36	8.568	10.851	0.05561	1.079
1842	133.812	88.296	45.516	102.311	123.843	91.546	32.297	89.244	60.863	8.465	10.565	0.05566	1.03
1843	162.371	92.264	70.107	113.9	148.726	96.487	52.24	73.745	87.587	8.77	11.235	0.05962	0.939
1844	180.229	115.931	64.298	136.834	169.068	120.718	48.35	82.129	88.736	9.116	11.601	0.0579	1.052
1845	155.859	91.457	64.402	111.358	142.583	95.745	46.838	78.951	74.077	9.172	11.707	0.062	0.861
1846	171.082	117.838	53.244	135.254	162.355	121.703	40.652	92.401	80.002	8.933	11.174	0.05614	1.112
1847	140.011	98.876	41.135	111.597	131.591	101.6	29.991	98.758	57.921	8.754	11.057	0.05577	1.054
1848	178.568	111.782	66.786	133.051	165.555	116.799	48.757	74.602	94.367	8.756	11.041	0.05516	1.149
1849	146.569	85.506	61.064	103.267	131.809	88.996	42.813	73.926	71.338	8.696	11.084	0.05828	0.947
1850	146.428	84.653	61.774	102.346	131.149	87.944	43.205	73.466	74.886	8.412	10.828	0.05561	1.036
1851	137.805	81.285	56.519	98.188	123.794	85.385	38.409	76.025	73.124	8.16	10.409	0.05412	1.076
1852	141.219	85.467	55.752	102.597	128.609	89.592	39.017	84.886	71.445	8.581	10.771	0.05727	0.979
1853	141.864	96.524	45.341	110.256	132.241	99.263	32.978	90.261	64.612	8.463	10.602	0.05382	1.129
1854	150.633	89.281	61.352	107.141	136.032	92.696	43.336	72.651	78.564	8.335	10.725	0.0548	1.084
1855	176.89	121.008	55.882	139.321	167.267	125.348	41.919	87.344	88.213	8.693	10.869	0.05347	1.236
1856	146.705	87.222	59.482	104.508	132.687	90.419	42.268	71.593	74.465	8.428	10.776	0.05625	1.02
1857	172.48	104.154	68.325	125.397	158.796	108.698	50.098	78.782	83.514	9.247	11.858	0.06032	0.945
1858	185.588	117.531	68.057	139.379	172.901	122.618	50.283	75.63	95.946	8.911	11.252	0.0558	1.139
1859	166.434	119.77	46.664	134.442	157.879	122.724	35.155	86.348	75.401	8.261	10.431	0.05024	1.38
1860	168.631	102.281	66.349	123.585	156.333	107.211	49.122	81.581	85.689	9.048	11.444	0.05947	0.968
1861	162.298	101.89	60.408	120.605	150.12	105.848	44.272	85.417	76.2	9.16	11.618	0.0593	0.965
1862	130.333	84.613	45.72	98.599	119.755	88.021	31.734	90.265	59.955	8.507	10.64	0.0558	1.012
1863	151.764	105.172	46.592	119.774	142.269	108.527	33.742	84.695	69.051	8.354	10.521	0.0518	1.251
1864	155.579	108.886	46.693	123.521	146.41	112.076	34.334	84.231	72.629	8.196	10.258	0.05014	1.347
1865	131.521	76.163	55.359	92.216	116.959	79.844	37.115	76.207	64.849	8.357	10.69	0.05627	0.974
1866	171.521	110.457	61.063	129.952	159.68	115.088	44.592	79.466	83.649	8.854	11.236	0.0562	1.097
1867	165.523	118.449	47.074	133.56	157.47	121.604	35.865	93.156	75.635	8.589	10.791	0.0533	1.226
1868	154.723	101.553	53.17	118.33	143.718	105.636	38.082	81.088	76.782	8.393	10.607	0.05317	1.186
1869	168.573	98.551	70.022	120.284	153.971	103.44	50.531	77.127	92.724	8.759	11.059	0.05687	1.05
1870	156.952	105.631	51.32	121.988	146.931	109.517	37.414	85.124	77.931	8.437	10.532	0.05297	1.207
1871	134.22	86.132	48.088	100.948	123.135	89.854	33.281	82.871	67.012	8.151	10.221	0.05297	1.131
1872	159.695	109.94	49.756	125.744	150.076	113.577	36.498	82.552	75.388	8.37	10.441	0.05206	1.259
1873	135.735	97.23	38.505	108.831	127.421	99.535	27.886	86.868	59.481	7.942	10.04	0.04911	1.343
1874	140.071	90.641	49.43	105.836	128.75	94.379	34.371	85.354	60.544	8.863	11.246	0.0572	0.987
1875	166.145	119.766	46.378	134.509	157.864	122.832	35.032	90.918	75.435	8.397	10.6	0.05119	1.33
1876	156.083	96.368	59.715	115.215	143.71	100.968	42.742	80.372	84.922	8.431	10.568	0.05458	1.119
1877	165.256	93.225	72.031	115.095	149.93	97.677	52.253	77.719	80.185	9.338	12.02	0.06288	0.848
1878	145.919	89.685	56.234	106.642	132.781	93.573	39.208	78.345	71.108	8.521	10.815	0.05586	1.039
1879	160.467	87.692	72.775	109.491	146.108	91.183	54.925	73.117	78.629	9.239	12.07	0.06479	0.787
1880	161.143	108.99	52.153	125.647	151.488	112.726	38.763	93.404	74.417	9.001	11.329	0.05705	1.053
1881	148.304	88.559	59.745	106.873	135.38	92.619	42.761	90.97	71.999	9.131	11.542	0.0608	0.883
1882	141.695	78.97	62.725	97.876	127.678	82.975	44.703	80.661	64.944	9.214	11.843	0.0649	0.752
1883	168.696	113.212	55.484	131.006	158.278	117.37	40.909	83.528	82.029	8.696	10.865	0.05408	1.186
1884	176.068	117.066	59.002	136.113	165.37	121.485	43.884	86.223	79.957	9.279	11.7	0.05816	1.039
1885	149.924	101.833	48.091	117.022	140.362	105.352	35.01	95.665	67.829	8.821	11.115	0.05616	1.059
1886	160.264	95.784	64.48	116.256	148.239	100.265	47.974	79.358	79.285	9.009	11.547	0.06047	0.917
1887	145.249	78.296	66.953	96.442	127.631	80.847	46.783	63.238	79.858	8.105	10.268	0.05568	1.014
1888	132.606	76.379	56.227	93.25	118.948	80.401	38.547	82.633	68.648	8.404	10.697	0.05772	0.933
1889	153.454	104.291	49.164	120.076	144.388	107.92	36.469	88.842	67.982	8.785	10.96	0.0565	1.055
1890	143.98	103.011	40.969	115.819	135.903	105.777	30.126	95.992	62.705	8.414	10.658	0.05302	1.18
1891	131.833	89.035	42.798	102.256	122.512	92.129	30.383	94.639	53.165	8.926	11.182	0.05858	0.929
1892	168.759	112.815	55.944	130.738	158.321	116.947	41.374	88.881	74.538	9.269	11.65	0.05836	1.019
1893	139.309	92.777	46.532	107.075	129.147	96.039	33.108	95.237	60.537	8.843	11.158	0.05697	0.998
1894	137.276	85.179	52.097	101.088	125.087	89.089	35.998	84.138	66.807	8.514	10.687	0.05607	1.013
1895	172.178	120.626	51.552	137.493	163.441	124.519	38.923	92.679	79.012	8.845	11.137	0.05494	1.165
1896	156.534	110.01	46.524	124.782	147.612	113.367	34.246	94.38	67.281	8.81	11.11	0.05505	1.124
1897	160.033	102.116	57.918	120.234	148.82	105.941	42.879	93.119	78.053	9.124	11.491	0.05844	0.992
1898	161.908	96.147	65.761	115.962	148.087	99.899	48.188	76.405	81.184	8.864	11.419	0.05903	0.963
1899	186.448	120.284	66.164	141.942	175.183	125.321	49.861	80.265	98.331	8.894	11.233	0.05547	1.159
1900	182.722	119.956	62.766	140.733	172.993	124.603	48.389	80.038	90.261	8.945	11.253	0.05669	1.105
1901	176.023	100.572	75.451	124.593	163.55	105.115	58.435	71.377	91.886	9.141	11.737	0.06173	0.902
1902	155.519	103.88	51.639	120.3	145.477	107.711	37.766	90.375	76.736	8.603	10.801	0.05441	1.14
1903	145.753	76.19	69.563	96.135	129.187	79.609	49.578	77.218	70.322	9.134	11.844	0.065	0.748
1904	136.5	86.062	50.438	101.483	124.658	89.895	34.763	84.194	62.886	8.593	10.83	0.05667	0.992
1905	145.664	101.124	44.541	114.891	136.492	104.091	32.4	87.465	66.389	8.256	10.366	0.05168	1.239
1906	164.806	107.179	57.627	125.541	153.931	111.346	42.584	88.164	80.387	8.974	11.273	0.05711	1.052
1907	144.031	87.722	56.309	104.882	131.418	91.614	39.804	84.198	73.003	8.594	10.823	0.05693	0.998
1908	160.581	106.433	54.148	123.18	149.801	109.87	39.931	85.296	75.856	8.735	11.014	0.05464	1.139
1909	150.592	89.194	61.398	108.055	136.903	93.632	43.271	81.089	76.72	8.749	11.074	0.05819	0.966
1910	153.866	100.637	53.229	117.325	142.728	104.624	38.104	85.038	71.21	8.793	11.122	0.05592	1.07
1911	145.695	98.739	46.956	113.434	135.992	102.155	33.837	91.975	63.24	8.824	11.107	0.05657	1.033
1912	139.182	90.832	48.35	105.606	128.594	94.111	34.483	93.355	64.98	8.68	10.867	0.05601	1.029
1913	167.418	103.698	63.72	123.71	154.887	108.122	46.765	77.394	86.18	8.734	11.033	0.05656	1.068
1914	152.107	105.208	46.899	119.974	142.589	108.667	33.921	88.89	65.702	8.725	11.027	0.05415	1.146
1915	164.539	105.165	59.374	123.764	152.364	109.464	42.901	81.07	79.453	8.832	11.208	0.0557	1.099
1916	182.157	114.959	67.198	136.274	169.166	119.828	49.338	74.829	95.361	8.788	11.05	0.05491	1.167
1917	120.402	71.276	49.126	85.451	106.972	74.691	32.28	80.195	56.544	8.329	10.666	0.05599	0.958
1918	148.804	101.512	47.292	116.515	139.154	105.195	33.959	89.075	65.384	8.739	10.998	0.05544	1.084
1919	145.315	93.289	52.026	109.169	134.054	96.727	37.327	80.07	67.024	8.522	10.821	0.05601	1.041
1920	156.289	106.454	49.836	122.021	146.549	109.756	36.793	92.972	68.519	8.978	11.311	0.05655	1.06
1921	171.233	108.641	62.592	128.04	158.463	112.829	45.634	75.381	88.288	8.551	10.849	0.05404	1.181
1922	158.576	103.546	55.03	120.944	147.437	107.698	39.739	83.753	77.878	8.607	10.836	0.05446	1.14
1923	159.118	107.134	51.984	123.754	149.435	110.914	38.521	92.305	73.097	8.949	11.22	0.05707	1.046
1924	161.536	110.343	51.194	126.773	152.322	113.999	38.323	93.235	68.768	9.219	11.64	0.05895	0.988
1925	162.307	109.19	53.117	126.047	151.8	113.17	38.631	81.555	75.638	8.602	10.79	0.05417	1.166
1926	152.678	97.917	54.761	115.068	141.361	101.921	39.44	84.92	70.597	8.87	11.219	0.0578	0.997
1927	172.47	99.561	72.91	121.533	157.921	103.339	54.582	69.337	102.136	8.402	10.701	0.05507	1.124
1928	191.039	115.381	75.658	139.036	177.662	119.722	57.94	70.779	108.114	8.75	11.136	0.05584	1.14
1929	135.202	83.079	52.123	98.946	123.147	86.846	36.301	92.115	58.674	9.165	11.558	0.0617	0.833
1930	157.082	102.114	54.969	119.084	145.409	105.922	39.487	79.853	74.049	8.611	10.97	0.05469	1.124
1931	131.36	69.241	62.12	87.005	115.231	72.893	42.338	78.536	63.716	8.816	11.282	0.06277	0.773
1932	166.979	108.557	58.422	127.638	156.624	113.145	43.479	80.964	80.188	8.857	11.198	0.05697	1.061
1933	154.791	95.827	58.964	114.272	142.146	100.335	41.811	81.898	79.084	8.674	10.904	0.05595	1.062
1934	111.586	70.084	41.502	82.146	100.498	72.97	27.528	92.604	48.914	8.446	10.645	0.05568	0.955
1935	184.14	115.956	68.184	137.561	171.174	120.754	50.42	74.554	102.124	8.585	10.812	0.0532	1.247
1936	158.73	106.664	52.067	122.927	148.625	110.078	38.547	88.593	74.5	8.751	10.984	0.05521	1.116
1937	165.34	94.186	71.154	114.813	149.577	97.432	52.145	68.235	89.746	8.599	10.979	0.05714	1.025
1938	181.808	118.389	63.419	139.038	171.646	122.733	48.912	74.711	98.301	8.42	10.686	0.0533	1.245
1939	125.039	78.611	46.429	92.688	114.128	81.968	32.16	92.354	55.79	8.718	10.897	0.05899	0.889
1940	165.729	106.97	58.759	125.669	154.21	111.399	42.811	81.605	82.455	8.709	11.051	0.05556	1.111
1941	168.833	110.906	57.927	129.771	158.501	115.406	43.095	83.626	81.502	8.854	11.152	0.05653	1.083
1942	173.823	119.061	54.762	136.956	164.117	123.376	40.741	87.424	83.346	8.769	11.014	0.05416	1.198
1943	148.481	96.953	51.528	112.9	137.512	100.593	36.919	85.301	68.36	8.718	10.964	0.05602	1.053
1944	146.956	83.495	63.46	102.263	131.596	87.597	44	74.567	76.977	8.525	10.77	0.05725	0.979
1945	142.165	90.691	51.474	106.605	130.717	94.548	36.169	86.154	62.691	8.911	11.259	0.05867	0.942
1946	162.834	110.401	52.433	127.18	152.629	114.455	38.173	83.252	73.578	8.731	11.026	0.05511	1.13
1947	149.328	88.307	61.021	106.334	134.903	92.05	42.853	69.646	84.436	7.994	10.227	0.0529	1.159
1948	151.675	97.76	53.916	114.746	140.265	101.986	38.279	79.427	81.147	8.108	10.206	0.05175	1.24
1949	169.486	103.833	65.654	124.385	156.324	108.415	47.909	78.904	86.051	8.945	11.434	0.05779	1.026
1950	153.043	98.007	55.036	114.829	140.882	101.802	39.08	75.161	78.873	8.16	10.327	0.05204	1.226
1951	173.575	112.705	60.87	132.252	162.569	117.093	45.475	78.027	91.008	8.516	10.752	0.05383	1.202
1952	137.402	89.078	48.325	104.037	126.784	92.663	34.121	82.671	65.204	8.297	10.398	0.05439	1.084
1953	140.861	95.2	45.662	109.325	131.175	98.4	32.775	86.696	67.495	8.232	10.275	0.05247	1.184
1954	150.182	101.471	48.711	116.605	140.374	104.72	35.654	92.45	68.539	8.754	10.993	0.05562	1.079
1955	163.811	98.108	65.702	118.465	149.762	102.817	46.944	77.6	88.611	8.633	10.894	0.05537	1.099
1956	144.257	88.14	56.117	105.107	131.42	91.951	39.468	84.712	68.598	8.807	11.2	0.05821	0.955
1957	154.302	108.318	45.983	122.817	145.33	111.56	33.77	89.606	71.735	8.312	10.493	0.05106	1.298
1958	137.867	85.408	52.459	101.083	125.208	89.02	36.188	78.431	68.28	8.259	10.533	0.05369	1.103
1959	152.632	90.247	62.385	109.098	138.666	94.314	44.353	84.204	73.514	9.067	11.571	0.05996	0.914
1960	146.9	99.193	47.707	114.158	137.066	102.704	34.362	90.697	66.65	8.639	10.895	0.05485	1.1
1961	157.022	103.141	53.881	120.229	146.588	107.05	39.538	88.812	80.7	8.548	10.719	0.0544	1.141
1962	124.424	72.151	52.273	87.568	110.975	75.864	35.111	85.112	60.768	8.502	10.732	0.05828	0.895
1963	179.956	122.778	57.178	141.133	169.702	126.849	42.853	81.501	88.338	8.599	10.841	0.05262	1.281
1964	127.943	82.658	45.285	96.424	117.736	85.769	31.967	91.636	59.498	8.446	10.498	0.0564	0.984
1965	161.835	104.816	57.019	122.179	149.809	108.364	41.446	73.961	82.399	8.257	10.53	0.05213	1.248
1966	147.003	98.828	48.176	113.656	136.908	102.03	34.878	86.945	67.5	8.53	10.744	0.05405	1.132
1967	141.115	98.83	42.286	111.68	132.319	101.36	30.958	93.308	62.127	8.445	10.622	0.05331	1.155
1968	164.147	101.289	62.858	120.61	151.313	105.258	46.055	75.641	85.435	8.584	10.948	0.05585	1.087
1969	140.04	84.738	55.302	101.907	127.632	89.045	38.587	83.111	68.79	8.595	10.794	0.05785	0.955
1970	180.444	113.964	66.48	135.478	168.83	118.802	50.029	80.83	86.463	9.283	11.897	0.05967	0.988
1971	133.616	90.565	43.051	103.736	124.017	93.596	30.421	93.467	54.889	8.813	11.028	0.05714	0.981
1972	148.052	102.06	45.991	116.235	138.786	104.959	33.827	90.044	68.245	8.423	10.587	0.05291	1.189
1973	134.361	95.824	38.537	107.548	126.022	98.311	27.711	94.579	54.996	8.46	10.686	0.05288	1.155
1974	158.915	97.481	61.434	116.366	145.724	101.686	44.038	78.091	79.864	8.707	11.042	0.05681	1.038
1975	176.271	105.698	70.572	127.983	162.388	110.781	51.606	77.392	89.375	9.169	11.615	0.05919	0.988
1976	154.223	92.404	61.819	111.155	140.847	96.309	44.538	84.872	79.328	8.784	11.153	0.05723	1.009
1977	117.796	74.713	43.083	87.645	106.742	78.097	28.645	89.26	53.494	8.351	10.566	0.0549	1.002
1978	183.189	104.096	79.093	128.654	169.928	108.018	61.91	69.5	102.07	8.929	11.563	0.05979	0.973
1979	163.879	103.399	60.48	122.513	151.756	107.892	43.864	77.896	85.532	8.526	10.785	0.05479	1.133
1980	149.35	100.15	49.2	115.476	139.739	103.345	36.394	91.342	75.079	8.409	10.507	0.05379	1.151
1981	147.743	90.975	56.768	108.483	135.911	94.769	41.141	89.312	67.338	9.236	11.637	0.06171	0.861
1982	168.048	107.166	60.882	126.527	155.875	111.853	44.022	78.308	88.619	8.488	10.753	0.05309	1.217
1983	163.715	113.191	50.525	129.393	154.303	116.938	37.365	89.46	71.243	8.952	11.259	0.0562	1.093
1984	135.554	93.582	41.972	106.446	126.237	96.55	29.686	86.087	60.325	8.166	10.286	0.05147	1.216
1985	165.79	109.027	56.763	126.835	154.737	112.884	41.853	85.821	76.608	8.989	11.364	0.05666	1.071
1986	150.131	93.555	56.577	110.962	137.806	97.54	40.267	86.065	70.399	8.95	11.351	0.05841	0.966
1987	150.213	98.377	51.836	114.393	139.594	101.792	37.803	93.35	67.256	9.086	11.454	0.05863	0.967
1988	152.285	97.742	54.543	115.006	141.137	101.941	39.196	86.585	75.899	8.666	10.855	0.05585	1.068
1989	131.08	91.077	40.003	103.141	122.272	93.575	28.696	93.76	59.568	8.208	10.336	0.05212	1.174
1990	160.92	89.053	71.867	110.555	145.568	93.049	52.519	74.323	90.897	8.586	10.991	0.05831	0.974
1991	174.308	90.202	84.106	115.627	160.655	93.113	67.542	66.756	89.264	9.395	12.16	0.06703	0.75
1992	166.959	100.137	66.822	120.833	153.421	104.539	48.881	80.537	87.488	8.884	11.336	0.05799	1.011
1993	168.315	106.492	61.824	125.61	155.812	110.509	45.303	73.728	88.208	8.466	10.693	0.05398	1.177
1994	173.932	112.185	61.747	131.815	162.077	116.683	45.394	74.586	87.485	8.656	10.897	0.05471	1.162
1995	177.538	121.837	55.701	139.797	167.987	125.702	42.285	93.037	77.052	9.424	11.945	0.0586	1.032
1996	157.202	104.68	52.522	121.053	146.194	108.483	37.711	77.568	75.618	8.311	10.499	0.05222	1.237
1997	153.582	89.852	63.729	109.362	139.946	94.071	45.875	79.297	75.461	8.965	11.414	0.06051	0.898
1998	164.236	103.899	60.337	123.116	152.612	108.367	44.245	81.994	79.729	8.957	11.379	0.05803	1.012
1999	162.368	99.497	62.871	119.211	149.6	104.016	45.584	79.225	87.833	8.557	10.836	0.05543	1.099
2000	152.317	89.615	62.702	108.549	138.383	93.632	44.751	78.82	72.659	9.023	11.521	0.06063	0.892
2001	135.906	89.121	46.786	103.667	125.367	92.817	32.55	85.497	59.785	8.586	10.842	0.05623	1.013
2002	169.474	102.223	67.251	123.795	157.813	106.786	51.026	89.602	84.756	9.48	11.953	0.06248	0.88
2003	156.462	103.099	53.363	120.126	145.782	107.299	38.483	79.622	75.026	8.493	10.707	0.05435	1.14
2004	162.106	114.663	47.442	129.958	153.403	118.236	35.166	91.706	71.856	8.695	10.967	0.05405	1.181
2005	132.722	80.796	51.926	95.88	119.923	83.858	36.065	76.336	62.519	8.361	10.724	0.0567	0.973
2006	171.454	109.169	62.284	128.988	159.413	113.775	45.637	80.429	90.65	8.657	10.893	0.05456	1.162
2007	158.634	105.208	53.426	121.951	147.752	109.051	38.701	81.201	77.452	8.482	10.655	0.05336	1.189
2008	146.064	97.698	48.366	112.763	135.901	101.194	34.707	86.87	65.744	8.654	10.837	0.0554	1.075
2009	136.61	74.312	62.297	91.276	120.153	76.838	43.315	70.437	70.378	8.345	10.733	0.05798	0.919
2010	166.857	113.521	53.337	130.981	157.767	117.588	40.179	85.486	81.717	8.616	10.741	0.0542	1.18
2011	165.211	101.466	63.745	121.196	151.97	105.809	46.161	73.663	91.605	8.334	10.604	0.05375	1.174
2012	163.087	110.948	52.139	127.433	153.609	114.345	39.264	94.4	81.546	8.688	10.834	0.05423	1.17
2013	132.95	81.371	51.578	97.467	121.344	85.529	35.815	87.645	59.371	8.931	11.257	0.06074	0.853
2014	147.479	82.496	64.983	102.226	133.178	86.75	46.427	80.352	74.657	8.907	11.397	0.06149	0.851
2015	148.504	85.425	63.079	104.414	133.786	89.728	44.057	74.752	79.49	8.449	10.678	0.05679	1.002
2016	156.901	94.864	62.037	113.327	142.929	98.526	44.403	76.342	76.695	8.756	11.207	0.05745	1.006
2017	166.995	121.666	45.328	136.277	159.051	124.889	34.162	91.526	71.374	8.494	10.699	0.05217	1.284
2018	181.721	107.17	74.551	129.57	165.998	111.356	54.642	67.336	103.698	8.463	10.726	0.0539	1.195
2019	159.116	104.32	54.796	121.641	148.36	108.281	40.079	84.862	77.989	8.647	10.821	0.05512	1.116
2020	131.77	82.801	48.969	97.814	120.384	86.528	33.856	91.842	62.043	8.642	10.874	0.05701	0.968
2021	147.931	103.463	44.468	117.602	139.435	106.685	32.75	88.006	68.335	8.244	10.26	0.05229	1.22
2022	171.82	113.675	58.145	132.299	160.814	118.042	42.772	81.411	87.621	8.597	10.783	0.0532	1.23
2023	162.831	94.152	68.679	115.402	148.315	98.945	49.37	77.792	87.664	8.82	11.162	0.0581	0.993
2024	183.496	100.854	82.642	125.251	166.893	104.43	62.463	67.593	99.628	9.067	11.709	0.06029	0.95
2025	175.274	104.723	70.552	127.047	162.401	109.37	53.031	70.374	94.65	8.755	11.156	0.05724	1.053
2026	172.52	95.066	77.454	118.433	158.004	98.648	59.356	66.951	99.253	8.636	11.005	0.05851	0.989
2027	166.41	100.852	65.558	121.43	153.446	105.421	48.025	85.907	84.724	9.142	11.532	0.05932	0.968
2028	156.842	90.294	66.548	111.006	143.089	94.964	48.124	81.58	83.843	8.823	11.217	0.05938	0.939
2029	128.902	81.917	46.986	96.33	117.719	85.635	32.084	91.727	55.444	8.892	11.159	0.05906	0.897
2030	155.133	92.205	62.928	111.3	141.041	96.429	44.612	80.437	74.244	8.987	11.531	0.05971	0.926
2031	168.864	102.67	66.194	122.22	154.479	106.091	48.388	69.47	93.247	8.332	10.626	0.05281	1.22
2032	157.267	98.188	59.08	116.427	144.61	102.336	42.274	79.503	78.269	8.68	10.976	0.05617	1.061
2033	167.565	109.028	58.537	127.753	156.167	113.545	42.622	79.217	92.452	8.226	10.272	0.05087	1.329
2034	140.503	98.645	41.858	111.439	131.763	101.277	30.486	94.155	60.53	8.506	10.685	0.05364	1.139
2035	156.747	110.622	46.125	125.191	148.074	113.749	34.324	90.525	75.187	8.281	10.424	0.0508	1.32
2036	164.736	98.976	65.759	119.606	151.543	103.638	47.905	79.288	89.112	8.7	11.041	0.05673	1.052
2037	151.707	94.885	56.822	112.414	139.234	99.004	40.23	83.583	69.369	8.988	11.46	0.05856	0.964
2038	158.391	104.991	53.4	121.992	148.026	108.975	39.05	93.709	72.571	9.095	11.463	0.0578	1.016
2039	136.644	80.92	55.724	97.38	122.773	84.683	38.09	82.103	63.932	8.735	11.208	0.058	0.935
[truncated: 1,819 more rows]
