# Supplementary material for: Determination of Aortic Characteristic Impedance and Total Arterial Compliance From Regional Pulse Wave Velocities Using Machine Learning: An in-silico Study
Source: Front Bioeng Biotechnol. 2021 May 13;9:649866. doi: 10.3389/fbioe.2021.649866 (PMC8155726; doi:10.3389/fbioe.2021.649866)
Supplement: Supplementary file 1 [file Data_Sheet_1.ZIP › Supplementary Material/commons.py]

def scale_data(dataset):
    import pandas as pd
    from sklearn import preprocessing
    x = dataset.values 
    min_max_scaler = preprocessing.MinMaxScaler()
    x_scaled = min_max_scaler.fit_transform(x)
    scaled_df = pd.DataFrame(x_scaled)
    return scaled_df    
    
def random_forest(X_train,X_test,y_train,y_test,insert_max_depth):
    from sklearn.ensemble import RandomForestRegressor
    model = RandomForestRegressor(
        bootstrap = True,
        max_depth = insert_max_depth,
        n_estimators = 100)
        
    y_pred = model.fit(X_train, y_train).predict(X_test)
    return model,y_pred


def artificial_neural_network(X_train,X_test,y_train,y_test,insert_num_epochs):
    from keras.layers import Dense, Activation
    from keras.models import Sequential
    import numpy as np
    
    numcolsX = len(X_train[1,:])
    model = Sequential()
    model.add(Dense(32, activation = 'relu', input_dim = numcolsX))
    model.add(Dense(units = 1))

    model.compile(optimizer = 'adam', loss = 'mean_squared_error')
    model.fit(X_train, y_train, batch_size = 10, epochs = insert_num_epochs, verbose=0)

    y_pred = model.predict(X_test)
    y_pred = np.ravel(y_pred)
    
    return model, y_pred
    

def plot_data(y_test,y_pred,prediction_variable):
    import numpy as np
    import matplotlib.pyplot as plt

    plt.rcParams.update({'font.size': 22})
    left = 0.125  # the left side of the subplots of the figure
    right = 0.9   # the right side of the subplots of the figure
    bottom = 0.1  # the bottom of the subplots of the figure
    top = 0.9     # the top of the subplots of the figure
    wspace = 0.2  # the amount of width reserved for space between subplots, expressed as a fraction of the average axis width
    hspace = 0.4  # the amount of height reserved for space between subplots, expressed as a fraction of the average axis height
            
    y_test = np.ravel(y_test)
    hfont = {'fontname':'Arial Unicode MS'}
  
    if prediction_variable == 'CT':
        xmin = 0; xmax = 4; ymin = xmin; ymax =xmax ; err = 1.2; 
        ylabel_name1 = 'Predicted CT [mL/mmHg]'; xlabel_name1 = 'Reference CT [mL/mmHg]'
        ylabel_name2 = 'Estimated - Reference CT [mL/mmHg]'; xlabel_name2 ='Mean of Reference and Estimated CT [mL/mmHg]'  
    
    if prediction_variable == 'Zao':
        xmin = 0.0; xmax = 0.12; ymin = xmin; ymax = xmax; err = 0.02; 
        ylabel_name1 = 'Predicted Zao [mmHg.s/mL]'; xlabel_name1 = 'Reference Zao [mmHg.s/mL]'
        ylabel_name2 = 'Estimated - Reference Zao [mmHg.s/mL]'; xlabel_name2 ='Mean of Reference and Estimated Zao [mmHg.s/mL]'
    
    f, axs = plt.subplots(2,1,figsize=(8,16))
    plt.subplots_adjust(left,bottom,right,top,wspace,hspace)
    axs[0].set_title('Scatterplot',**hfont)
    axs[0].plot([xmin,xmax],[xmin,xmax],'gray')
    axs[0].axis([xmin,xmax,ymin,ymax])
    axs[0].set_ylabel(ylabel_name1, fontsize=24, labelpad=20, **hfont)
    axs[0].set_xlabel(xlabel_name1, fontsize=24, labelpad=10, **hfont)
    axs[0].scatter(y_test,y_pred,marker='o', s=90, facecolors='none', edgecolors="k")
    
    axs[1].set_title('Bland-Altman',**hfont)
    bland_altman_plot(y_pred,y_test,axs[1])
    axs[1].axis([xmin,xmax,-err,err])
    axs[1].set_ylabel(ylabel_name2, fontsize=24, labelpad=10, **hfont)
    axs[1].set_xlabel(xlabel_name2, fontsize=24, labelpad=10, **hfont)
    plt.show()  
                        
def bland_altman_plot(data1, data2, ax_i,*args, **kwargs):
    import numpy as np
    import matplotlib.pyplot as plt
    import seaborn as sns
    
    data1     = np.asarray(data1)
    data2     = np.asarray(data2)
    mean      = np.mean([data1, data2], axis=0)
    diff      = data1 - data2                   # Difference between data1 and data2
    md        = np.mean(diff)                   # Mean of the difference
    sd        = np.std(diff, axis=0)            # Standard deviation of the difference

    ax_i.scatter(mean, diff, marker="^", s=90, facecolors='none', edgecolors="k")
    
    ax_i.axhline(md,           color='black', linestyle='-')
    ax_i.axhline(md + 1.96*sd, color='gray', linestyle='--')
    ax_i.axhline(md - 1.96*sd, color='gray', linestyle='--')
    
